# Supplementary material for: N-(2-Chloro-5-methyl­phen­yl)succinamic acid
Source: Acta Crystallogr Sect E Struct Rep Online. 2011 Dec 23;68(Pt 1):o221. doi: 10.1107/S1600536811054638 (PMC3254554; doi:10.1107/S1600536811054638)
Supplement: Supplementary file 2 [file e-68-0o221-Isup2.hkl]

# 
# h,k,l, Fc-squared, Fo-squared, sigma(Fo-squared) and status flag 
# 
data_I
_shelx_title ' CS3 C2/C' 
_shelx_refln_list_code          4 
_shelx_F_calc_maximum      315.18 
_exptl_crystal_F_000      1008.00 
_reflns_d_resolution_high  0.8000 
 
loop_ 
 _symmetry_equiv_pos_as_xyz 
 'x, y, z' 
 '-x, y, -z+1/2' 
 'x+1/2, y+1/2, z' 
 '-x+1/2, y+1/2, -z+1/2' 
 '-x, -y, -z' 
 'x, -y, z-1/2' 
 '-x+1/2, -y+1/2, -z' 
 'x+1/2, -y+1/2, z-1/2' 
 
_cell_length_a    23.7800 
_cell_length_b     4.7784 
_cell_length_c    23.8920 
_cell_angle_alpha  90.000 
_cell_angle_beta  121.200 
_cell_angle_gamma  90.000 
 
_shelx_F_squared_multiplier     1.000 
 
loop_ 
 _refln_index_h 
 _refln_index_k 
 _refln_index_l 
 _refln_F_squared_calc 
 _refln_F_squared_meas 
 _refln_F_squared_sigma 
 _refln_observed_status 
   4   0   0    22361.62    21741.55     62.65 o 
   6   0   0    14373.44    14378.64     63.25 o 
   8   0   0       60.14       48.78     14.78 o 
  10   0   0        4.25       -1.25     17.18 o 
  12   0   0     1692.62     1490.16     35.39 o 
  14   0   0      442.36      444.00     21.47 o 
  16   0   0     1062.11      980.32     35.68 o 
  18   0   0     1545.32     1705.13     46.21 o 
  20   0   0      932.69      948.47     41.97 o 
  22   0   0      530.77      536.30     33.91 o 
  24   0   0      426.54      410.90     36.48 o 
   1   1   0    16521.59    16177.43     67.98 o 
   3   1   0      437.24      369.22      5.31 o 
   5   1   0    10193.57    10333.46     36.25 o 
   7   1   0     6386.93     6213.90     45.86 o 
   9   1   0     5201.76     5230.76     65.36 o 
  11   1   0     6421.42     6236.51     42.21 o 
  13   1   0     2452.75     2521.12     31.78 o 
  15   1   0      353.00      388.68     20.14 o 
  17   1   0     2347.01     2497.06     37.42 o 
  19   1   0      432.15      471.60     23.58 o 
  21   1   0      636.64      679.50     27.19 o 
  23   1   0        5.31      -16.23     18.47 o 
  25   1   0        6.39       37.49     63.64 o 
   0   2   0     1686.93     1589.96     12.66 o 
   2   2   0     4826.80     5031.23     29.63 o 
   4   2   0     9261.74     9049.45     84.33 o 
   6   2   0     3385.58     3352.58     17.76 o 
   8   2   0      471.62      593.17      7.34 o 
  10   2   0     3310.04     3602.60     30.44 o 
  12   2   0      473.72      484.49     24.49 o 
  14   2   0      478.84      591.20     48.27 o 
  16   2   0      225.54      236.36     19.07 o 
  18   2   0      864.76      862.98     27.27 o 
  20   2   0      140.00      110.43     30.98 o 
  22   2   0      190.75      119.69     32.95 o 
   1   3   0     3512.78     3861.44     55.30 o 
   3   3   0      146.21      101.27      9.54 o 
   5   3   0      896.97      915.74     17.33 o 
   7   3   0     2321.21     2336.44     22.22 o 
   9   3   0       50.38       52.20     16.85 o 
  11   3   0       10.41       19.07     14.07 o 
  13   3   0      433.04      421.84     42.24 o 
  15   3   0      546.05      442.56     30.17 o 
  17   3   0        0.55      -19.53     19.53 o 
  19   3   0      305.98      367.62     36.48 o 
  21   3   0       83.30      126.47     26.72 o 
   0   4   0      725.46      616.92     37.98 o 
   2   4   0       97.15       82.33     20.99 o 
   4   4   0       48.32       74.30     29.63 o 
   6   4   0     1338.54     1249.76     45.61 o 
   8   4   0     2525.23     2511.08     60.78 o 
  10   4   0      640.41      618.28     49.84 o 
  12   4   0      767.15      720.02     26.14 o 
  14   4   0      165.84      225.27     54.93 o 
  16   4   0       38.47       72.08     38.56 o 
  18   4   0      786.07      827.70    104.54 o 
   1   5   0      158.18      179.93     36.81 o 
   3   5   0      496.92      500.28     44.16 o 
   5   5   0      113.85      167.71     34.57 o 
   7   5   0       68.43       -6.37     31.33 o 
   9   5   0      386.56      430.53     39.17 o 
  11   5   0      225.82      160.63     36.45 o 
  13   5   0      103.14      298.68     36.89 o 
 -25   1   1        4.22       45.09     27.73 o 
 -23   1   1       33.04      114.65     21.57 o 
 -21   1   1      216.33      195.22     20.29 o 
 -19   1   1      774.25      758.93     25.86 o 
 -17   1   1      394.91      513.71    130.22 o 
 -15   1   1      535.26      505.26     37.87 o 
 -13   1   1      763.00      912.57     26.24 o 
 -11   1   1       34.49       31.12     11.51 o 
  -9   1   1     1451.67     1768.17     12.16 o 
  -7   1   1     2756.81     3140.91     19.24 o 
  -5   1   1     2280.77     2485.39     11.49 o 
  -3   1   1     5415.18     5105.99     18.48 o 
  -1   1   1       16.92       16.50      5.56 o 
   1   1   1     9159.70     8980.44     26.82 o 
   3   1   1     7640.41     8251.63     21.20 o 
   5   1   1      107.17      134.65     10.23 o 
   7   1   1     8169.58     8799.25    110.63 o 
   9   1   1      283.46      364.30     15.20 o 
  11   1   1      858.52      800.08     19.23 o 
  13   1   1      744.76      684.92     21.64 o 
  15   1   1     1311.78     1395.49     41.54 o 
  17   1   1      189.66      233.94     19.59 o 
  19   1   1       11.50       36.36     18.21 o 
  21   1   1       18.46       20.67     17.89 o 
  23   1   1       92.56      141.67     63.90 o 
 -22   2   1      101.69      171.28     32.73 o 
 -20   2   1        0.86        2.55     18.22 o 
 -18   2   1      539.36      493.15     22.93 o 
 -16   2   1       48.32       70.68     30.33 o 
 -14   2   1       75.88       45.94     16.26 o 
 -12   2   1      259.97      274.01     16.59 o 
 -10   2   1     2529.10     2542.46     31.18 o 
  -8   2   1     2329.92     2574.11     25.15 o 
  -6   2   1      398.62      370.12      9.69 o 
  -4   2   1     1710.49     1775.34     12.62 o 
  -2   2   1       32.96       13.08      3.90 o 
   0   2   1       54.76       70.33      5.53 o 
   2   2   1      715.07      744.69      7.80 o 
   4   2   1      897.25      909.73      9.77 o 
   6   2   1     1427.39     1396.20     10.80 o 
   8   2   1        0.52       11.20      7.96 o 
  10   2   1        4.20        9.57      9.68 o 
  12   2   1     1143.64     1058.53     22.91 o 
  14   2   1       65.77       69.37     33.16 o 
  16   2   1        1.83      -28.04     28.04 o 
  18   2   1      210.11      238.90     32.04 o 
  20   2   1      414.15      410.35     37.15 o 
  22   2   1        1.67       38.66     31.51 o 
 -21   3   1       87.76       98.15     33.86 o 
 -19   3   1        7.65       55.46     32.06 o 
 -17   3   1      886.82      817.63     70.04 o 
 -15   3   1        2.55       -9.06     34.28 o 
 -13   3   1      189.69      212.69     21.63 o 
 -11   3   1       41.59       14.88     12.80 o 
  -9   3   1      296.21      282.82     19.58 o 
  -7   3   1      138.88      153.75     12.22 o 
  -5   3   1      995.05      828.50     19.28 o 
  -3   3   1     1211.97     1263.73     44.26 o 
  -1   3   1      130.90      156.06      9.19 o 
   1   3   1       65.02       81.65     10.04 o 
   3   3   1       78.34       63.30     11.05 o 
   5   3   1      444.78      406.29     11.44 o 
   7   3   1       32.03       26.94     12.80 o 
   9   3   1     1598.33     1527.43     36.31 o 
  11   3   1      865.63      774.41     49.37 o 
  13   3   1       55.26       25.31     27.45 o 
  15   3   1      173.18      185.16     26.72 o 
  17   3   1      172.92      181.06     49.48 o 
  21   3   1        0.82       -4.09     27.49 o 
 -18   4   1       62.18       46.33     47.04 o 
 -16   4   1       25.48       14.74     25.18 o 
 -14   4   1      562.17      535.41     28.99 o 
 -12   4   1       23.96        6.99     32.78 o 
 -10   4   1      220.81      185.90     34.48 o 
  -8   4   1      391.69      433.82     38.98 o 
  -6   4   1        0.39       38.15     31.76 o 
  -4   4   1     1088.30     1096.42     45.81 o 
  -2   4   1      210.29      235.07     23.56 o 
   0   4   1     1726.66     1820.52     36.74 o 
   2   4   1       89.56       75.55     20.43 o 
   4   4   1      211.33      248.04     21.43 o 
   6   4   1      814.07      853.61     27.51 o 
   8   4   1     1084.12      971.95     47.78 o 
  10   4   1       14.30       -3.46     13.77 o 
  12   4   1      160.67      139.63     50.40 o 
  14   4   1      572.06      542.13     24.61 o 
  16   4   1       75.55      122.27     84.40 o 
  18   4   1       12.04       72.75     29.47 o 
 -13   5   1        3.83       49.23     29.85 o 
 -11   5   1      650.77      639.20     44.52 o 
  -9   5   1        0.45       36.28     37.22 o 
  -7   5   1     1380.88     1388.33     53.37 o 
  -5   5   1        2.14       61.17     38.43 o 
  -3   5   1      638.79      625.65     41.16 o 
  -1   5   1        7.31       -5.05     29.19 o 
   1   5   1       11.05       19.58     33.15 o 
   3   5   1       14.23       39.81     30.68 o 
   5   5   1      115.89      109.78     37.97 o 
   7   5   1       13.15      -32.54     35.02 o 
   9   5   1      254.98      331.67     35.94 o 
  11   5   1       62.55       22.59     34.61 o 
  13   5   1        4.90       14.20     29.51 o 
 -26   0   2      116.31      113.55     32.86 o 
 -24   0   2      268.56      238.63     31.36 o 
 -22   0   2       49.05      121.38     29.89 o 
 -20   0   2     1868.85     1725.49     47.69 o 
 -18   0   2     6740.20     6645.50     79.77 o 
 -16   0   2      167.22      112.56     22.06 o 
 -14   0   2     8242.70     8214.07    120.32 o 
 -12   0   2        3.37        2.01     11.31 o 
 -10   0   2     3257.13     3204.39     74.18 o 
  -8   0   2    10381.46    10659.59     73.44 o 
  -6   0   2    32252.78    31774.96     84.86 o 
  -4   0   2    16521.63    16159.57    178.44 o 
   2   0   2     8815.55     9087.10     79.02 o 
   4   0   2     4385.80     4591.22     63.43 o 
   6   0   2        0.63       -5.18      8.30 o 
   8   0   2    10346.08    10689.88     66.90 o 
  10   0   2    14526.76    15490.91     88.91 o 
  12   0   2     1000.14     1125.45     19.98 o 
  14   0   2     1447.97     1476.84     39.18 o 
  16   0   2       90.91       73.15     22.17 o 
  18   0   2      227.16      154.37     26.58 o 
  20   0   2      593.04      670.40     38.24 o 
  22   0   2     1401.75     1464.53     49.93 o 
  24   0   2       51.50       94.31     29.67 o 
 -25   1   2       96.50      201.76     24.22 o 
 -23   1   2        0.35      -20.59     20.59 o 
 -21   1   2     2524.03     2645.14     42.40 o 
 -19   1   2      380.22      380.86     23.38 o 
 -17   1   2      791.89      848.61     82.47 o 
 -15   1   2      868.41      861.63     23.87 o 
 -13   1   2        1.08       -6.77     12.28 o 
 -11   1   2     5229.18     5016.83     33.84 o 
  -9   1   2     8445.18     8525.74     30.48 o 
  -7   1   2     6326.46     5954.07     27.35 o 
  -5   1   2     4526.04     4759.77     32.18 o 
  -3   1   2    17941.81    17913.40     32.32 o 
  -1   1   2     2581.71     2568.49     15.05 o 
   1   1   2     1489.05     1617.43     10.64 o 
   3   1   2     6288.54     6774.63     35.80 o 
   5   1   2      647.69      713.57     11.39 o 
   7   1   2     3002.52     2961.13    151.91 o 
   9   1   2      255.74      399.43      7.63 o 
  11   1   2       89.23       62.77     11.52 o 
  13   1   2      252.54      243.62     21.97 o 
  15   1   2     2038.31     2006.39     37.87 o 
  17   1   2        4.77       11.99     15.09 o 
  19   1   2     1391.14     1424.83     31.73 o 
  21   1   2       13.04       18.38     20.69 o 
  23   1   2       16.66      -28.51     28.51 o 
 -24   2   2       78.59      198.23     33.51 o 
 -22   2   2      246.32      212.25     21.81 o 
 -20   2   2       19.79        2.77     33.67 o 
 -18   2   2       33.46       48.69     17.25 o 
 -16   2   2        0.26       31.29     17.03 o 
 -14   2   2      394.67      341.08     18.14 o 
 -12   2   2       61.63      102.64     14.24 o 
 -10   2   2      449.80      216.11     10.27 o 
  -8   2   2     6285.18     6083.36     63.95 o 
  -6   2   2      549.21      676.02      9.61 o 
  -4   2   2     7809.83     7843.21     34.85 o 
  -2   2   2       67.54       75.23      5.33 o 
   0   2   2      819.87      674.43      7.82 o 
   2   2   2      179.54      191.53      5.75 o 
   4   2   2     1812.89     1851.00     13.72 o 
   6   2   2     2304.22     2307.83     21.34 o 
   8   2   2     2089.05     2074.03     22.36 o 
  10   2   2     6127.98     6079.11     62.10 o 
  12   2   2     1684.07     1591.33     42.43 o 
  14   2   2     2033.29     1789.99     46.17 o 
  16   2   2      478.49      469.69     34.94 o 
  18   2   2      551.48      489.40     35.61 o 
  20   2   2       54.65       26.80     30.17 o 
  22   2   2       78.05        5.18     31.99 o 
 -21   3   2      103.51       97.49     31.78 o 
 -19   3   2      384.14      368.48     31.25 o 
 -17   3   2      792.60      819.29     56.28 o 
 -15   3   2      472.13      507.02     62.26 o 
 -13   3   2     1041.73      947.18     26.31 o 
 -11   3   2     2629.80     2711.73     35.83 o 
  -9   3   2      595.84      486.92     19.22 o 
  -7   3   2      507.36      408.38     22.16 o 
  -5   3   2       57.12       88.25      8.86 o 
  -3   3   2     3654.59     3707.42     47.03 o 
  -1   3   2       88.02       50.53      7.96 o 
   1   3   2     7127.83     6984.88     41.82 o 
   3   3   2     2237.41     2008.38     23.04 o 
   5   3   2       49.21       43.55      9.47 o 
   7   3   2      282.85      256.66     21.80 o 
   9   3   2      859.07      864.76     19.65 o 
  11   3   2       40.00       84.84     22.55 o 
  13   3   2       61.53       60.63     16.25 o 
  15   3   2      771.42      775.70     38.64 o 
  17   3   2       15.20      111.99     29.92 o 
  19   3   2       34.51       67.61     32.42 o 
 -18   4   2       89.13      168.84     87.29 o 
 -16   4   2       11.25       31.86     34.44 o 
 -14   4   2      179.40      111.09     28.86 o 
 -12   4   2      234.90      237.06     33.73 o 
 -10   4   2       88.75       79.19     31.79 o 
  -8   4   2     1669.39     1768.00     52.36 o 
  -6   4   2      769.48      747.27     41.91 o 
  -4   4   2       12.55       30.01     28.68 o 
  -2   4   2      323.59      336.82     34.83 o 
   0   4   2     2085.71     2006.47     93.55 o 
   2   4   2       69.61       33.39     15.05 o 
   4   4   2     3752.98     3641.02     88.03 o 
   6   4   2       28.78       23.88     13.82 o 
   8   4   2      548.74      522.67     29.67 o 
  10   4   2      346.89      322.65     16.80 o 
  12   4   2      270.51      356.67     31.04 o 
  14   4   2      147.85      181.30     70.59 o 
  16   4   2       17.00      -23.85     23.85 o 
 -13   5   2      104.20       86.33     30.18 o 
 -11   5   2       16.33      116.66     33.58 o 
  -9   5   2        3.60      -36.53     36.53 o 
  -7   5   2        1.40       59.49     38.28 o 
  -5   5   2      533.41      571.83     43.07 o 
  -3   5   2     1182.01     1229.45     53.78 o 
   1   5   2       71.73      102.02     34.58 o 
   3   5   2       10.99        9.23     35.78 o 
   5   5   2       26.87      -34.39     34.39 o 
   7   5   2      252.56      295.99     39.93 o 
   9   5   2        2.91       -6.15     28.24 o 
  11   5   2      264.00      377.79     38.97 o 
 -25   1   3      144.15       76.89     25.66 o 
 -23   1   3       68.63      101.16     20.51 o 
 -21   1   3       18.23       -3.08     19.97 o 
 -19   1   3      239.19      245.38     45.44 o 
 -17   1   3      277.94      289.05     17.21 o 
 -15   1   3      228.90      267.97     25.32 o 
 -13   1   3      896.72     1044.55     21.21 o 
 -11   1   3     7580.06     7973.17     27.02 o 
  -9   1   3     2752.52     2685.69     23.29 o 
  -7   1   3     3175.99     2880.61     17.84 o 
  -5   1   3      678.92      690.01     10.18 o 
  -3   1   3    25662.18    25922.21     71.89 o 
  -1   1   3      271.64      311.41     10.76 o 
   1   1   3    18056.84    17895.98     46.96 o 
   3   1   3     1672.80     1577.62     12.86 o 
   5   1   3      640.97      590.45     10.53 o 
   7   1   3      144.84      118.12      6.47 o 
   9   1   3     2990.16     3222.35     13.58 o 
  11   1   3      374.27      429.58     19.05 o 
  13   1   3      129.03      134.52     15.90 o 
  15   1   3      128.43      123.44     17.13 o 
  17   1   3      569.57      581.92     67.11 o 
  19   1   3      170.36      101.58     18.50 o 
  21   1   3       25.34       27.19     34.70 o 
  23   1   3      116.70      134.58     29.32 o 
 -24   2   3       20.19        2.75     29.70 o 
 -22   2   3        1.34      -12.56     25.52 o 
 -20   2   3      323.86      318.92     23.48 o 
 -18   2   3       33.52       80.34     19.19 o 
 -16   2   3      419.78      404.13     19.79 o 
 -14   2   3     1178.73     1172.85     42.54 o 
 -12   2   3       55.59      101.92     15.58 o 
 -10   2   3      105.84      111.74     12.37 o 
  -8   2   3     2210.11     2292.20     17.93 o 
  -6   2   3        0.48       10.58      7.30 o 
  -4   2   3      152.90      131.60      6.24 o 
  -2   2   3      228.97      203.12      5.86 o 
   0   2   3       19.99       14.31      6.33 o 
   2   2   3        0.51       -2.36      4.77 o 
   4   2   3      212.98      171.77      7.34 o 
   6   2   3     1093.40      993.29     16.74 o 
   8   2   3      113.98       90.44     14.20 o 
  10   2   3      200.40      129.61     16.31 o 
  12   2   3       69.15      136.91     25.75 o 
  14   2   3     2410.30     2456.62     53.85 o 
  16   2   3      615.19      606.48     35.90 o 
  18   2   3      786.24      762.75     41.13 o 
  20   2   3        6.08       86.69     31.12 o 
  22   2   3       72.43      212.26     37.58 o 
 -23   3   3        7.79      -17.27     29.74 o 
 -21   3   3       32.30       18.11     29.64 o 
 -19   3   3      107.95      121.66     26.26 o 
 -17   3   3       30.88       27.87     22.19 o 
 -15   3   3      215.07      233.85     38.95 o 
 -13   3   3      646.50      654.78     28.77 o 
 -11   3   3     1285.10     1220.70     26.55 o 
  -9   3   3      233.21      208.89     16.10 o 
  -7   3   3     2392.90     2118.36     27.55 o 
  -5   3   3      159.29      172.16     14.24 o 
  -3   3   3     2023.12     2065.08     19.60 o 
  -1   3   3     1250.59     1316.50     13.92 o 
   1   3   3      347.32      350.85      9.22 o 
   3   3   3     1687.96     1814.94     21.77 o 
   5   3   3        6.38       12.51      9.40 o 
   7   3   3      130.99       98.41     18.83 o 
   9   3   3     2061.73     1907.15     24.49 o 
  11   3   3      199.30      243.97     19.84 o 
  13   3   3       94.54       85.63     21.80 o 
  15   3   3       79.07       58.98     26.89 o 
  17   3   3        1.02        5.93     25.42 o 
  19   3   3        6.78        6.96     24.27 o 
 -20   4   3       63.29      219.76     31.94 o 
 -18   4   3      531.48      469.58     46.58 o 
 -16   4   3       61.50      143.04     37.12 o 
 -14   4   3       49.02       10.03     29.66 o 
 -12   4   3      844.64      841.90     44.21 o 
 -10   4   3      756.15      733.25     41.07 o 
  -8   4   3      172.32      206.29     34.92 o 
  -6   4   3       61.05       82.70     29.42 o 
  -4   4   3      261.70      279.19     36.06 o 
  -2   4   3      134.04      140.80     22.01 o 
   0   4   3       35.88       51.30     15.76 o 
   2   4   3      191.70      173.86     16.45 o 
   4   4   3      917.77      843.57     27.60 o 
   6   4   3      560.50      540.09     40.56 o 
   8   4   3     2301.92     2336.47     31.06 o 
  10   4   3        5.37        7.50     14.16 o 
  12   4   3       34.97       25.37     22.24 o 
  14   4   3       62.42      146.90     41.57 o 
  16   4   3       57.41       98.13     30.44 o 
 -15   5   3        0.04      130.56     40.68 o 
 -13   5   3      617.44      491.84     44.07 o 
 -11   5   3      298.09      427.93     46.39 o 
  -9   5   3      883.79      765.77     44.66 o 
  -7   5   3      539.42      663.04     42.67 o 
  -5   5   3        0.10        5.65     36.72 o 
  -3   5   3      146.62       97.89     34.17 o 
  -1   5   3      115.72       61.10     34.79 o 
   1   5   3       70.31      132.03     32.68 o 
   3   5   3        0.52      -18.36     33.85 o 
   5   5   3       43.24       20.05     30.75 o 
   7   5   3        2.22       90.59     34.89 o 
   9   5   3       12.66      -28.80     28.80 o 
  11   5   3       75.25      191.85     33.54 o 
 -26   0   4      108.50      144.61     31.32 o 
 -24   0   4     1074.00     1054.82     42.76 o 
 -22   0   4      440.56      531.28     39.69 o 
 -20   0   4     5171.43     5195.85     76.75 o 
 -18   0   4     3246.31     3233.90     58.11 o 
 -16   0   4      364.77      369.65     39.44 o 
 -14   0   4     4795.46     4382.36     40.12 o 
 -12   0   4      271.51      328.97     14.02 o 
 -10   0   4      631.03      584.33     19.97 o 
  -8   0   4     3665.06     3687.41     61.33 o 
  -6   0   4     5893.60     5911.64    126.41 o 
  -4   0   4    11970.13    11773.24     94.94 o 
  -2   0   4    33008.22    32799.44    217.86 o 
   0   0   4    43900.32    39883.34     85.44 o 
   2   0   4    10265.76    10269.74    173.87 o 
   4   0   4    99335.98    92362.11    658.02 o 
   6   0   4     2835.77     2770.45     22.14 o 
   8   0   4     4037.61     3885.53     28.55 o 
  10   0   4     1726.78     1513.06     24.42 o 
  12   0   4      427.41      339.97     24.28 o 
  14   0   4      216.82      158.69     24.28 o 
  16   0   4       46.32       -9.57     23.82 o 
  18   0   4        9.25       48.96     24.97 o 
  20   0   4      274.08      263.27     28.01 o 
  22   0   4      292.70      213.14     32.90 o 
 -25   1   4      783.83      916.90     40.51 o 
 -23   1   4      138.62       73.29     28.09 o 
 -21   1   4       40.75       83.38     28.35 o 
 -19   1   4      602.43      585.96     38.71 o 
 -17   1   4       86.48       60.48     18.83 o 
 -15   1   4       90.11      128.49     13.24 o 
 -13   1   4     5940.73     6080.42     23.94 o 
 -11   1   4     3726.97     3978.62     21.66 o 
  -9   1   4    16911.62    17005.89     40.38 o 
  -7   1   4    19550.27    19567.44     66.13 o 
  -5   1   4     7598.98     7595.34     21.41 o 
  -3   1   4    22009.81    21990.81     53.17 o 
  -1   1   4    42676.26    42249.17    329.59 o 
   1   1   4    39808.55    37336.06    184.60 o 
   3   1   4      273.92      188.98      6.04 o 
   5   1   4      939.15     1010.53     15.75 o 
   7   1   4     1602.98     1356.66     16.06 o 
   9   1   4      778.30      705.92     14.40 o 
  11   1   4     2412.06     2297.69     44.01 o 
  13   1   4      315.24      340.42     34.70 o 
  15   1   4     1841.27     1837.46     76.87 o 
  17   1   4      133.55      174.31     27.52 o 
  19   1   4      693.66      709.24     28.36 o 
  21   1   4       68.20       40.67     24.20 o 
 -24   2   4       16.95        5.95     50.42 o 
 -22   2   4       21.01       57.73     19.71 o 
 -20   2   4      296.18      298.07     47.53 o 
 -18   2   4      409.96      451.76     22.23 o 
 -16   2   4      195.00      169.50     17.57 o 
 -14   2   4     1323.79     1367.21     25.42 o 
 -12   2   4      931.41     1032.22     20.94 o 
 -10   2   4      848.62      875.22     13.81 o 
  -8   2   4     2985.61     3299.92     18.65 o 
  -6   2   4     1615.99     1576.48     14.04 o 
  -4   2   4       80.67       54.90      5.87 o 
  -2   2   4        0.50       18.46      6.93 o 
   0   2   4    10260.84    10624.39     83.52 o 
   2   2   4      231.27      200.39      4.74 o 
   4   2   4      917.32      795.43     12.88 o 
   6   2   4      749.22      831.61     33.52 o 
   8   2   4     1722.71     1530.17     33.78 o 
  10   2   4      562.14      522.79     19.03 o 
  12   2   4        4.09       10.73     26.85 o 
  14   2   4      911.85      922.62     40.62 o 
  16   2   4       29.19       42.27     28.26 o 
  18   2   4      864.83     1016.43     45.13 o 
  20   2   4        2.71      -28.40     28.40 o 
 -23   3   4        4.31      -17.37     29.59 o 
 -21   3   4      438.07      432.11     33.67 o 
 -19   3   4       28.09       -2.28     26.28 o 
 -17   3   4     1500.78     1318.68     41.86 o 
 -15   3   4      442.60      444.36     29.06 o 
 -13   3   4      168.43      133.46     24.50 o 
 -11   3   4     2648.40     2391.89     33.01 o 
  -9   3   4     1233.20     1313.11     38.86 o 
  -7   3   4     1045.32     1045.01     32.82 o 
  -5   3   4      560.37      535.46     11.46 o 
  -3   3   4     4072.57     4096.84     50.31 o 
  -1   3   4      277.42      270.18     10.35 o 
   1   3   4        0.40        0.04      9.69 o 
   3   3   4      632.80      669.24     17.34 o 
   5   3   4     1147.76     1148.09     17.14 o 
   7   3   4     2912.46     2784.43     31.80 o 
   9   3   4      500.15      541.72     15.04 o 
  11   3   4     2987.66     2904.38     32.92 o 
  13   3   4       13.39       59.98     28.33 o 
  15   3   4       19.03        0.65     28.99 o 
  17   3   4        9.93      -17.77     24.50 o 
  19   3   4       44.83      -28.04     28.04 o 
 -20   4   4       22.30       -7.31     23.57 o 
 -16   4   4      274.18      249.71     39.22 o 
 -14   4   4     1088.08     1251.71     50.31 o 
 -12   4   4      104.36       86.50     36.32 o 
 -10   4   4      617.25      670.09     42.29 o 
  -8   4   4       17.88       41.64     33.40 o 
  -6   4   4      724.75      788.56     43.22 o 
  -4   4   4     1550.12     1603.33     33.76 o 
  -2   4   4     1330.86     1217.65     31.40 o 
   0   4   4      365.34      484.24     23.86 o 
   2   4   4       82.48       72.31     16.81 o 
   4   4   4      486.44      432.38     23.22 o 
   6   4   4      676.26      685.32     26.77 o 
   8   4   4      258.48      237.66     16.78 o 
  10   4   4        2.30       24.62     17.29 o 
  12   4   4      122.38      129.10     30.24 o 
  14   4   4      225.69      200.15     28.87 o 
  16   4   4      315.53      341.17     34.33 o 
 -15   5   4        2.58      132.12     41.12 o 
 -13   5   4       31.72       10.34     39.09 o 
 -11   5   4      141.60      119.80     36.26 o 
  -9   5   4      167.64      140.72     38.57 o 
  -7   5   4     1355.79     1533.88     59.63 o 
  -5   5   4       41.90       19.33     31.19 o 
  -3   5   4       13.86       10.61     29.15 o 
  -1   5   4      162.73      139.61     36.76 o 
   1   5   4      878.25      961.54     49.15 o 
   3   5   4       63.35       27.39     20.68 o 
   5   5   4        0.08       -8.15     34.43 o 
   7   5   4      621.06      546.58     27.70 o 
   9   5   4      169.73      192.20     50.61 o 
  11   5   4       81.94      -25.67     33.59 o 
 -27   1   5        4.21       52.89     27.37 o 
 -25   1   5        4.59        0.55     38.95 o 
 -23   1   5       23.91       87.04     25.64 o 
 -21   1   5       15.10        6.59     16.28 o 
 -19   1   5       48.00       22.24     19.00 o 
 -17   1   5     1285.41     1313.45     46.76 o 
 -15   1   5       51.70       57.33      9.45 o 
 -13   1   5      238.30      172.42      7.89 o 
 -11   1   5     2798.82     3148.06     16.83 o 
  -9   1   5     2559.50     2783.36     14.80 o 
  -7   1   5     4774.39     4874.20     30.08 o 
  -5   1   5     6824.90     7255.89     24.83 o 
  -3   1   5      139.10      142.56      8.15 o 
  -1   1   5    10885.66    11094.28     72.41 o 
   1   1   5     7050.07     6799.22     32.43 o 
   3   1   5     2883.07     3112.59     23.09 o 
   5   1   5     1202.92     1219.95     14.31 o 
   7   1   5       83.55       85.83      9.98 o 
   9   1   5       36.10       57.18     10.40 o 
  11   1   5      803.21      884.61     28.87 o 
  13   1   5       86.96      117.33     37.28 o 
  15   1   5      573.65      525.58     21.29 o 
  17   1   5       81.88       26.98     17.50 o 
  19   1   5       66.29       18.54     30.66 o 
  21   1   5       18.97      120.86     34.05 o 
 -26   2   5       25.43       80.79     21.73 o 
 -24   2   5      115.69      142.38     23.94 o 
 -22   2   5        2.23       11.76     19.88 o 
 -20   2   5       20.08       17.27     36.98 o 
 -18   2   5      321.71      298.14     19.72 o 
 -16   2   5       67.61       62.61     16.13 o 
 -14   2   5       10.40       -0.36     11.47 o 
 -12   2   5     1092.79     1233.73     35.69 o 
 -10   2   5        4.90        4.05      6.36 o 
  -8   2   5     4021.09     4134.20     23.17 o 
  -6   2   5      904.73      869.78      9.37 o 
  -4   2   5      601.64      622.97      8.20 o 
  -2   2   5     5774.07     6143.47     54.21 o 
   0   2   5     4837.11     5399.46     38.96 o 
   2   2   5      203.77      177.60      7.57 o 
   4   2   5      183.42      155.23      9.42 o 
   6   2   5       72.89       70.15     11.62 o 
   8   2   5        3.11       11.23     13.94 o 
  10   2   5      518.33      508.10     26.63 o 
  12   2   5      152.58      149.96     28.82 o 
  14   2   5      311.51      305.69     32.82 o 
  16   2   5      529.17      488.41     36.41 o 
  18   2   5       75.09       64.24     29.82 o 
  20   2   5      157.74      197.55     29.20 o 
 -23   3   5       12.95       43.11     26.77 o 
 -21   3   5       57.13       93.75     27.15 o 
 -19   3   5        0.10       52.71     28.11 o 
 -17   3   5        1.43       28.01     24.64 o 
 -15   3   5      278.55      318.97     27.57 o 
 -13   3   5      557.77      499.97     21.38 o 
 -11   3   5        8.75        0.47     17.78 o 
  -9   3   5       56.87       69.60     13.88 o 
  -7   3   5      446.81      507.93     28.77 o 
  -5   3   5      822.68      816.60     13.51 o 
  -3   3   5     1712.22     1907.79     18.67 o 
  -1   3   5      273.36      327.08      9.96 o 
   1   3   5       48.32       67.50     10.60 o 
   3   3   5      816.58      819.78     28.36 o 
   5   3   5        6.46        3.49     10.44 o 
   7   3   5     2460.12     2522.91     29.46 o 
   9   3   5      601.04      617.96     16.07 o 
  11   3   5      608.89      565.07     27.61 o 
  13   3   5      269.34      241.56     21.87 o 
  15   3   5      113.38      139.35     31.74 o 
  17   3   5      135.03      169.15     33.09 o 
 -20   4   5      108.67      183.08     41.56 o 
 -18   4   5        9.36      -25.98     33.12 o 
 -16   4   5      335.42      275.29     38.19 o 
 -14   4   5        6.77       91.82     36.28 o 
 -12   4   5      164.93      193.37     34.82 o 
 -10   4   5     2091.90     2103.87     58.34 o 
  -8   4   5       94.84      130.57     33.58 o 
  -6   4   5      709.51      667.39     33.14 o 
  -4   4   5      144.68      159.91     20.47 o 
  -2   4   5      122.99       68.70     20.10 o 
   0   4   5       46.28       33.48     15.83 o 
   2   4   5       18.94       24.57     16.81 o 
   4   4   5      118.26      126.72     20.64 o 
   6   4   5       47.70       36.58     18.24 o 
   8   4   5       98.41      112.93     15.50 o 
  10   4   5       91.89       70.53     15.45 o 
  12   4   5      225.13      209.36     28.50 o 
  14   4   5        2.37      -26.88     26.88 o 
 -15   5   5       11.92       10.09     30.65 o 
 -13   5   5      266.01      308.99     37.44 o 
 -11   5   5       45.95       25.06     35.08 o 
  -9   5   5       10.10       16.71     30.02 o 
  -7   5   5        0.07       70.91     37.60 o 
  -5   5   5        1.95        7.61     30.90 o 
  -3   5   5      601.24      581.90     39.66 o 
  -1   5   5       75.09       32.32     44.59 o 
   1   5   5     1007.34      966.49     32.41 o 
   3   5   5      200.04      167.19     22.65 o 
   5   5   5       94.28      127.34     37.59 o 
   7   5   5      107.25       57.55     50.20 o 
   9   5   5        4.06       63.87     58.58 o 
 -28   0   6      397.70      486.73     37.51 o 
 -26   0   6        6.04       12.20     36.73 o 
 -24   0   6      395.35      349.20     36.63 o 
 -22   0   6      713.33      669.12     37.71 o 
 -20   0   6     6819.67     7013.33     84.94 o 
 -18   0   6     3555.28     3629.01     59.10 o 
 -16   0   6      857.48      895.23     80.65 o 
 -14   0   6     1452.02     1463.92     22.78 o 
 -12   0   6      688.02      689.99     17.20 o 
 -10   0   6    30612.53    31043.38    138.56 o 
  -8   0   6      243.32      280.14     11.33 o 
  -6   0   6    10353.25    10281.49     38.51 o 
  -4   0   6    15024.25    15420.07     35.96 o 
  -2   0   6    37608.88    35446.48     64.51 o 
   0   0   6      181.21      207.79     16.66 o 
   2   0   6     2110.26     2241.76     26.26 o 
   4   0   6        4.58        2.33      9.48 o 
   6   0   6     6469.61     6594.21     54.98 o 
   8   0   6      811.98      793.45     16.07 o 
  10   0   6      792.60      799.71     23.80 o 
  12   0   6     1321.48     1320.76     35.92 o 
  14   0   6      796.74      826.68     32.97 o 
  16   0   6       85.31       77.46     25.16 o 
  18   0   6       58.16      109.78     25.00 o 
 -27   1   6      110.93      161.39     86.37 o 
 -25   1   6      142.29      243.41     25.93 o 
 -23   1   6       62.50       39.30     16.37 o 
 -21   1   6        7.89       -7.68     19.51 o 
 -19   1   6     1719.06     1637.12     38.11 o 
 -17   1   6     4367.43     4400.25     44.07 o 
 -15   1   6     2313.17     2113.11     18.26 o 
 -13   1   6     1084.62     1143.83     20.93 o 
 -11   1   6     2017.55     1666.45     21.87 o 
  -9   1   6     3304.18     3284.02     14.98 o 
  -7   1   6     4170.53     4119.59     22.95 o 
  -5   1   6     7013.11     7021.52     53.23 o 
  -3   1   6    15361.70    15424.62     96.38 o 
  -1   1   6      242.37      360.48      6.12 o 
   1   1   6    27800.69    27171.54     83.82 o 
   3   1   6     3635.87     3631.99     22.48 o 
   5   1   6     1145.58     1003.43     10.43 o 
   7   1   6     4643.70     4707.86     57.14 o 
   9   1   6      124.25      142.27     27.01 o 
  11   1   6     2829.51     2946.32     38.15 o 
  13   1   6       15.35       53.54     14.77 o 
  15   1   6      427.78      505.67     21.57 o 
  17   1   6      354.32      400.20     33.30 o 
  19   1   6      351.99      354.95     34.77 o 
  21   1   6      159.23       95.73     30.54 o 
 -26   2   6       69.70       50.13     47.96 o 
 -24   2   6      216.06      167.85     32.96 o 
 -22   2   6        3.39        7.21     55.10 o 
 -20   2   6       80.15       62.03     17.23 o 
 -18   2   6      654.36      598.41     23.48 o 
 -16   2   6      209.84      244.03     17.76 o 
 -14   2   6     1259.50     1312.36     27.10 o 
 -12   2   6     1027.52     1051.88     14.05 o 
 -10   2   6     6550.63     6390.11     37.45 o 
  -8   2   6       54.70       25.90      6.61 o 
  -6   2   6     8046.92     8401.34     45.14 o 
  -4   2   6     4645.41     4908.60     20.62 o 
  -2   2   6     1857.29     1730.78     18.73 o 
   0   2   6     4924.28     4784.63     43.19 o 
   2   2   6      554.20      624.34      7.43 o 
   4   2   6      630.16      640.07     15.62 o 
   6   2   6      119.55      139.33     12.46 o 
   8   2   6     1869.77     2033.36     28.68 o 
  10   2   6       52.01       11.43     25.42 o 
  12   2   6      420.12      371.90     31.81 o 
  14   2   6     1116.74     1254.18     43.82 o 
  16   2   6      759.80      816.49     42.41 o 
  18   2   6      395.94      640.34     39.43 o 
  20   2   6        0.64       81.31     26.05 o 
 -23   3   6       70.87       82.87     26.85 o 
 -21   3   6     1026.46      997.61     42.02 o 
 -19   3   6       50.32       33.07     26.12 o 
 -17   3   6      265.75      293.36     28.22 o 
 -15   3   6      204.39      104.42     22.36 o 
 -13   3   6       73.44       32.89     34.00 o 
 -11   3   6      474.04      482.02     15.06 o 
  -9   3   6        1.49       24.73     10.58 o 
  -7   3   6     1750.34     1734.83     40.79 o 
  -5   3   6        7.12        5.46      8.51 o 
  -3   3   6     1103.67     1056.07     28.56 o 
  -1   3   6       76.62      111.46     11.10 o 
   1   3   6     1788.26     1786.91     24.34 o 
   3   3   6     2267.03     2180.83     25.50 o 
   5   3   6     2242.53     2205.87     26.01 o 
   7   3   6     3003.38     2909.28     46.58 o 
   9   3   6       19.77        1.09     13.94 o 
  11   3   6      998.80     1048.65     29.48 o 
  13   3   6      320.06      305.66     68.17 o 
  15   3   6        6.04       -2.93     18.28 o 
  17   3   6        0.24      -27.43     27.43 o 
 -20   4   6      172.16      331.74     40.64 o 
 -18   4   6       88.60      105.86     37.97 o 
 -16   4   6      173.88       82.25     30.35 o 
 -14   4   6      642.45      682.89     42.56 o 
 -12   4   6     1365.75     1305.52     50.39 o 
 -10   4   6     1385.56     1524.84     53.24 o 
  -8   4   6      414.03      367.66     23.53 o 
  -6   4   6        4.84      -11.76     18.63 o 
  -4   4   6     1234.16     1254.10     31.57 o 
  -2   4   6      737.06      660.91     27.16 o 
   0   4   6       74.76       35.56     28.01 o 
   2   4   6      124.19      124.11     16.17 o 
   4   4   6       11.33       16.92     34.83 o 
   6   4   6      141.67      185.68     22.20 o 
   8   4   6      337.98      388.26     18.67 o 
  10   4   6        0.39      -16.44     20.10 o 
  12   4   6       95.69       65.74     25.82 o 
  14   4   6       75.53      111.02     32.89 o 
 -15   5   6       57.50       -1.67     39.79 o 
 -13   5   6       11.83      155.52     41.53 o 
 -11   5   6      351.60      280.40     39.21 o 
  -9   5   6        1.19       36.19     37.30 o 
  -7   5   6      302.14      375.22     37.76 o 
  -5   5   6      358.91      298.58     37.18 o 
  -3   5   6       54.65       12.49     19.18 o 
  -1   5   6      898.45      780.64     32.77 o 
   1   5   6      691.59      773.27     42.81 o 
   3   5   6      323.87      372.96     69.45 o 
   5   5   6      107.46       80.50     23.16 o 
   7   5   6      138.00      154.57     69.11 o 
   9   5   6       53.43      -20.47     20.47 o 
 -27   1   7        0.03        9.16     55.91 o 
 -25   1   7        7.51      -16.00     16.00 o 
 -23   1   7      146.70      144.18     22.19 o 
 -21   1   7     1293.83     1227.76     37.03 o 
 -19   1   7     1348.07     1398.24     30.90 o 
 -17   1   7       15.21       26.18     15.48 o 
 -15   1   7      178.56      209.99      9.69 o 
 -13   1   7     1524.04     1352.00     22.47 o 
 -11   1   7     2603.41     2820.27     42.52 o 
  -9   1   7     5655.90     5928.60     81.10 o 
  -7   1   7     4811.85     5229.34     26.87 o 
  -5   1   7       98.03      129.81      7.82 o 
  -3   1   7    13084.18    13782.93     73.05 o 
  -1   1   7     4518.84     4553.33     15.28 o 
   1   1   7        1.60       -1.55      4.88 o 
   3   1   7      412.82      408.24      6.16 o 
   5   1   7     1739.92     1697.21     29.59 o 
   7   1   7        0.20       -3.82      8.53 o 
   9   1   7      620.49      649.52     18.51 o 
  11   1   7      150.01      152.94     22.38 o 
  13   1   7        9.27        3.09     24.30 o 
  17   1   7      328.71      212.19     31.30 o 
  19   1   7        4.52      -25.74     25.74 o 
 -26   2   7        7.34      -19.29     28.02 o 
 -24   2   7      104.44      143.21     24.65 o 
 -22   2   7       36.33       29.09     36.20 o 
 -20   2   7      584.61      520.67     26.69 o 
 -18   2   7       61.10       70.74     14.07 o 
 -16   2   7       42.70       53.36     12.74 o 
 -14   2   7        5.13        2.89     24.31 o 
 -12   2   7     1005.93      967.67     20.91 o 
 -10   2   7     1938.89     1922.45     23.37 o 
  -8   2   7        4.34        0.88      9.23 o 
  -6   2   7        0.62        7.69      7.14 o 
  -4   2   7     7582.13     8089.63     29.53 o 
  -2   2   7     1674.46     1578.83     16.22 o 
   0   2   7     5702.23     5932.82     32.48 o 
   2   2   7      997.29      944.88     14.99 o 
   4   2   7      287.92      327.21     13.35 o 
   6   2   7      160.84      153.67     12.16 o 
   8   2   7       46.33       27.78     18.56 o 
  10   2   7      207.72      227.74     30.21 o 
  12   2   7       83.33       79.93     24.65 o 
  14   2   7      183.25      209.19     27.57 o 
  16   2   7      133.23       84.54     29.91 o 
  18   2   7        0.66       -3.25     30.95 o 
 -23   3   7        4.63      -28.01     28.01 o 
 -21   3   7      161.76       94.69     28.55 o 
 -19   3   7        2.40       33.94     25.22 o 
 -17   3   7      222.49      218.05     26.08 o 
 -15   3   7       68.31      110.97     16.06 o 
 -13   3   7      604.59      555.41     38.26 o 
 -11   3   7     3371.89     3300.41     30.47 o 
  -9   3   7      250.27      247.24     16.60 o 
  -7   3   7      121.66      111.05     10.98 o 
  -5   3   7      205.23      191.92     21.14 o 
  -3   3   7      303.41      308.77     10.59 o 
  -1   3   7        4.82       -4.25     12.89 o 
   1   3   7      561.78      584.87     31.82 o 
   3   3   7      543.93      512.83     20.31 o 
   5   3   7      960.06      868.17     25.69 o 
   7   3   7     2033.19     2084.93     27.77 o 
   9   3   7      677.81      726.34     25.74 o 
  11   3   7        0.21       -8.89     30.41 o 
  13   3   7      509.54      546.51     26.89 o 
  15   3   7      167.73      235.90     32.74 o 
  17   3   7       60.00      101.26    104.66 o 
 -20   4   7      432.72      478.38     40.58 o 
 -18   4   7       23.16       92.35     34.71 o 
 -16   4   7      362.03      314.37     38.10 o 
 -14   4   7     1244.33     1092.81     49.02 o 
 -12   4   7     1109.02     1215.18     50.32 o 
 -10   4   7       63.06       73.42     19.52 o 
  -8   4   7      161.15      181.00     40.93 o 
  -6   4   7      872.14      891.90     37.46 o 
  -4   4   7        0.26      -16.90     18.13 o 
  -2   4   7       51.39       45.97     20.02 o 
   0   4   7       47.05       65.90     15.81 o 
   2   4   7        1.65       -6.57     19.61 o 
   4   4   7       13.54       15.37     19.15 o 
   6   4   7       53.12       66.29     19.49 o 
   8   4   7       38.10        7.04     21.15 o 
  10   4   7      936.70      966.24     43.39 o 
  12   4   7      428.35      366.61     36.65 o 
  14   4   7        7.75       13.35     24.71 o 
 -15   5   7       32.02      -32.37     32.37 o 
 -13   5   7       20.25      133.82     34.30 o 
 -11   5   7       23.04      -37.18     37.18 o 
  -9   5   7       95.66      189.72     40.03 o 
  -7   5   7      117.80      153.52     33.49 o 
  -5   5   7      195.40      150.07     21.79 o 
  -3   5   7      344.23      321.44     24.94 o 
  -1   5   7        3.36       -4.91     19.56 o 
   1   5   7       84.65       31.79     29.79 o 
   3   5   7      105.77      113.73     24.28 o 
   5   5   7        6.34      -20.71     22.38 o 
   7   5   7       51.34       93.70     74.95 o 
 -28   0   8      505.25      700.28     45.83 o 
 -26   0   8       38.36      129.40     39.03 o 
 -24   0   8       26.02      -17.89     30.34 o 
 -22   0   8       10.44      -21.19     27.26 o 
 -20   0   8     1523.26     1509.66     44.34 o 
 -18   0   8      603.40      559.59     33.71 o 
 -16   0   8     4299.24     4319.94     58.31 o 
 -14   0   8     5427.44     5319.80     92.88 o 
 -12   0   8     2288.57     2408.91     27.07 o 
 -10   0   8    14300.59    13443.22    128.98 o 
  -8   0   8     2912.69     3116.76     25.82 o 
  -6   0   8    11588.23    11089.96    106.13 o 
  -4   0   8     4019.94     3771.96     25.72 o 
  -2   0   8       60.46       71.12     10.04 o 
   0   0   8     5323.29     5282.93     46.00 o 
   2   0   8    17763.08    18839.81    268.97 o 
   4   0   8      280.85      335.77     11.14 o 
   6   0   8        6.86       -9.38      9.92 o 
   8   0   8     3366.59     3150.80     46.20 o 
  10   0   8      453.49      386.23     24.28 o 
  12   0   8      333.39      374.62     26.93 o 
  14   0   8      186.75      134.12     23.72 o 
  16   0   8       75.28       91.02     24.85 o 
  18   0   8      542.45      516.45     34.90 o 
  20   0   8      126.45       46.57     25.98 o 
 -27   1   8      155.11      181.86     20.14 o 
 -25   1   8      199.21      205.19     25.74 o 
 -23   1   8      437.63      487.63     38.71 o 
 -21   1   8     1756.33     1760.22     34.64 o 
 -19   1   8       38.64       23.94     22.36 o 
 -17   1   8     1125.96     1103.23     31.19 o 
 -15   1   8      408.63      387.50     11.04 o 
 -13   1   8      235.22      153.64      8.77 o 
 -11   1   8      448.60      534.69     10.86 o 
  -9   1   8     1191.38     1013.96     12.17 o 
  -7   1   8     4157.72     4092.13     30.51 o 
  -5   1   8     1054.76     1043.41     12.62 o 
  -3   1   8     1510.48     1350.12     15.14 o 
  -1   1   8     1915.24     1954.21     12.67 o 
   1   1   8      169.80      229.93      7.16 o 
   3   1   8     5472.19     5459.88     49.62 o 
   5   1   8     3999.84     3922.56     55.17 o 
   7   1   8     1474.73     1480.50     55.47 o 
   9   1   8      615.12      667.79     29.14 o 
  11   1   8     1908.43     1717.79     31.43 o 
  13   1   8        5.18       62.60     26.17 o 
  15   1   8      585.63      610.95     33.90 o 
  17   1   8        0.05      100.77     24.33 o 
  19   1   8       83.51      249.44     33.58 o 
 -26   2   8       19.70       89.65     37.32 o 
 -24   2   8      520.02      564.97     28.33 o 
 -22   2   8      104.56       85.75     25.34 o 
 -20   2   8       85.47      104.42     15.62 o 
 -18   2   8      990.03      946.37     33.64 o 
 -16   2   8      288.22      264.76     34.45 o 
 -14   2   8     3238.37     3077.31     50.85 o 
 -12   2   8       75.09       36.64      7.74 o 
 -10   2   8     7158.21     7410.98     40.24 o 
  -8   2   8       44.03       34.43      8.21 o 
  -6   2   8     1178.44     1108.49     12.77 o 
  -4   2   8     1200.12     1054.29     32.34 o 
  -2   2   8    12120.82    12400.95     90.03 o 
   0   2   8     4360.54     4262.93     16.22 o 
   2   2   8      953.89      939.10     18.44 o 
   4   2   8     7697.85     7521.74     63.66 o 
   6   2   8       89.45       87.87     12.96 o 
   8   2   8     2623.79     2622.52     67.75 o 
  10   2   8        1.12      -19.21     19.21 o 
  12   2   8      988.93      948.57     39.87 o 
  14   2   8        0.97       50.65     25.72 o 
  16   2   8      367.71      535.82     39.23 o 
  18   2   8       19.16      106.75     32.31 o 
 -25   3   8       26.91       -7.76     25.72 o 
 -23   3   8        0.11       24.84     28.60 o 
 -21   3   8       43.85       96.14     27.82 o 
 -19   3   8      138.26      143.40     25.90 o 
 -17   3   8        3.99        9.30     15.20 o 
 -15   3   8        0.43      -11.56     13.83 o 
 -13   3   8     2102.01     1862.71     29.10 o 
 -11   3   8      876.31     1060.46     31.10 o 
  -9   3   8        9.82       26.18     12.13 o 
  -7   3   8     4394.23     4181.18     33.12 o 
  -5   3   8       46.73       38.22      9.30 o 
  -3   3   8      494.86      454.09     27.14 o 
  -1   3   8        0.67        4.09     14.18 o 
   1   3   8      758.23      717.50     17.13 o 
   3   3   8      310.92      278.80     18.19 o 
   5   3   8      227.14      208.19     15.50 o 
   7   3   8      513.26      504.22     27.93 o 
   9   3   8      108.07       94.40     19.27 o 
  11   3   8      502.73      536.96     37.02 o 
  13   3   8       16.17       -9.05     31.31 o 
  15   3   8      723.57      754.33     45.88 o 
 -20   4   8      304.25      274.11     37.83 o 
 -18   4   8      282.37      288.15     38.22 o 
 -16   4   8      509.61      574.96     43.87 o 
 -14   4   8        3.05      -12.66     31.35 o 
 -12   4   8      243.17      329.31     39.44 o 
 -10   4   8      150.72      172.51     21.57 o 
  -8   4   8       31.43      -18.62     20.52 o 
  -6   4   8      423.86      348.02     23.18 o 
  -4   4   8       84.67       80.81     20.01 o 
  -2   4   8     1294.31     1429.72     33.02 o 
   0   4   8      739.40      772.63     26.61 o 
   2   4   8      846.42      812.07     28.03 o 
   4   4   8      311.69      412.27     24.63 o 
   6   4   8      496.83      486.33     74.86 o 
   8   4   8      327.46      394.10     33.57 o 
  10   4   8        1.56        9.39     29.23 o 
  12   4   8        5.23       25.90     28.65 o 
 -15   5   8      144.19       60.43     38.10 o 
 -13   5   8      170.82      330.69     44.30 o 
 -11   5   8       55.55      -35.97     35.97 o 
  -9   5   8      198.62      284.33     39.73 o 
  -7   5   8       66.35       86.75     37.53 o 
  -5   5   8       49.10       38.26     21.67 o 
  -3   5   8      428.65      401.13     27.37 o 
  -1   5   8        9.23      -13.91     21.65 o 
   1   5   8        0.18       16.49     28.74 o 
   3   5   8      151.38      152.86     42.32 o 
   5   5   8      478.71      502.84     28.72 o 
   7   5   8        0.02       56.70     33.00 o 
 -27   1   9       14.92       19.45     19.67 o 
 -25   1   9        0.01       -7.69     26.82 o 
 -23   1   9        1.54      -20.93     20.93 o 
 -21   1   9       53.02       36.50     24.15 o 
 -19   1   9     1039.64     1025.10     27.73 o 
 -17   1   9      787.94      785.36     23.02 o 
 -15   1   9        5.35       17.39      9.13 o 
 -13   1   9     2292.87     2531.42     26.18 o 
 -11   1   9     1277.03     1383.40     22.80 o 
  -9   1   9     1623.02     1751.67     15.85 o 
  -7   1   9      471.52      506.40     10.19 o 
  -5   1   9       91.40      157.17      7.47 o 
  -3   1   9       29.16        7.02      7.96 o 
  -1   1   9     4103.64     4438.67     63.81 o 
   1   1   9      296.98      398.14      6.82 o 
   3   1   9       23.41       11.47      7.14 o 
   5   1   9      567.51      555.86     11.95 o 
   7   1   9      727.19      699.09     15.78 o 
   9   1   9        2.05       33.46     18.61 o 
  11   1   9       24.82       -5.13     24.18 o 
  13   1   9      205.27      152.15     25.33 o 
  15   1   9      336.51      204.40     28.65 o 
 -26   2   9       12.27      -20.95     20.95 o 
 -24   2   9        0.14       -4.09     20.59 o 
 -22   2   9       52.29       63.34     16.13 o 
 -20   2   9       11.09       -0.20     16.99 o 
 -18   2   9      518.96      553.49     22.19 o 
 -16   2   9      366.83      344.32     28.63 o 
 -14   2   9      710.69      728.51     23.84 o 
 -12   2   9      769.90      780.42     32.14 o 
 -10   2   9      394.36      368.84     14.55 o 
  -8   2   9       30.63       12.11     10.82 o 
  -6   2   9     3339.89     3611.30     31.97 o 
  -4   2   9     2175.31     2031.35     15.80 o 
  -2   2   9     7732.41     8361.83     82.99 o 
   0   2   9      987.25     1198.14     13.95 o 
   2   2   9      658.29      607.44     17.99 o 
   4   2   9      355.38      364.82     17.28 o 
   6   2   9      633.33      557.48     24.31 o 
   8   2   9      574.73      567.79     24.82 o 
  10   2   9       66.64       81.62     20.85 o 
  12   2   9       54.88       52.33     32.05 o 
  14   2   9        0.88      -22.00     26.02 o 
  16   2   9      165.17      142.23     28.29 o 
  18   2   9        2.39      -30.89     30.89 o 
 -25   3   9        7.41       79.86     27.42 o 
 -23   3   9      204.95      238.08     28.66 o 
 -21   3   9       37.93       30.50     25.27 o 
 -19   3   9        5.08       30.45     30.44 o 
 -17   3   9      465.67      447.44     20.48 o 
 -15   3   9       24.04      -22.02     22.02 o 
 -13   3   9        0.88       -4.49     39.51 o 
 -11   3   9     2217.28     2293.82     64.73 o 
  -9   3   9     2629.99     2702.38     60.32 o 
  -7   3   9       23.75       47.60     13.19 o 
  -5   3   9       33.88       73.05      9.28 o 
  -3   3   9       53.17       79.77     15.49 o 
  -1   3   9      889.53      833.67     21.75 o 
   1   3   9      965.53     1074.16     19.64 o 
   3   3   9       50.72       60.55     16.01 o 
   5   3   9      119.04      108.01     17.60 o 
   7   3   9       52.80       40.63     17.43 o 
   9   3   9        1.75       -4.75     18.78 o 
  11   3   9      306.41      360.53     26.51 o 
  13   3   9       61.18       61.04     38.14 o 
  15   3   9      415.82      306.15     26.38 o 
 -20   4   9      116.21      -38.40     38.40 o 
 -18   4   9        0.11        4.11     32.90 o 
 -16   4   9        6.00       77.94     35.48 o 
 -14   4   9       12.15      -32.30     33.81 o 
 -12   4   9     1187.58     1155.04    138.74 o 
 -10   4   9      404.26      348.93     43.75 o 
  -8   4   9      303.89      315.14     24.40 o 
  -6   4   9      616.27      561.46     25.80 o 
  -4   4   9      669.91      680.62     26.87 o 
  -2   4   9      357.09      352.61     37.41 o 
   0   4   9      236.08      228.93     32.03 o 
   2   4   9       75.34       86.44     19.45 o 
   4   4   9      539.21      420.52     48.51 o 
   6   4   9       70.55       56.65     27.91 o 
   8   4   9      265.78      283.83     31.89 o 
  10   4   9        3.06      -21.61     25.74 o 
  12   4   9        4.94       47.84     25.52 o 
 -15   5   9        6.02      -34.60     34.60 o 
 -13   5   9       81.28      127.78     40.39 o 
 -11   5   9       92.74      -14.88     30.99 o 
  -9   5   9       82.52      131.50     75.82 o 
  -7   5   9        8.72       38.67     22.84 o 
  -5   5   9       10.97      -20.82     20.82 o 
  -3   5   9       79.04       56.62     23.42 o 
  -1   5   9        6.89       41.78     21.27 o 
   1   5   9        1.75      -19.18     27.26 o 
   3   5   9        0.03      -26.11     30.36 o 
   5   5   9       13.36       30.58     57.26 o 
 -28   0  10      125.54      226.07     37.71 o 
 -26   0  10       11.28       97.20     36.24 o 
 -24   0  10     1044.65     1045.32     46.66 o 
 -22   0  10        0.02       -1.36     30.07 o 
 -20   0  10      421.23      418.24     34.05 o 
 -18   0  10     5499.35     5344.41     68.90 o 
 -16   0  10     2822.15     2722.93     48.81 o 
 -14   0  10      274.68      281.72     11.59 o 
 -12   0  10     6067.44     6944.29     38.78 o 
 -10   0  10      333.68      328.82     13.63 o 
  -8   0  10     4911.30     4768.92     97.04 o 
  -6   0  10    11712.67    11813.34    141.93 o 
  -4   0  10       89.52       48.82     10.17 o 
  -2   0  10      299.65      354.46     13.23 o 
   0   0  10    15415.05    15734.65     86.34 o 
   2   0  10     7936.05     7550.54     34.10 o 
   4   0  10     1609.87     1556.89     18.30 o 
   6   0  10      383.18      442.43     13.45 o 
   8   0  10     1200.41     1072.44     32.80 o 
  10   0  10       54.29        9.24     21.01 o 
  12   0  10      693.46      639.07     30.38 o 
  14   0  10      896.81      796.29     35.52 o 
  16   0  10      175.37      187.47     27.33 o 
  18   0  10      779.86      595.45     35.47 o 
 -27   1  10      136.89      111.68     31.64 o 
 -25   1  10       59.01      117.01     54.83 o 
 -23   1  10      569.73      647.31     28.06 o 
 -21   1  10      749.55      835.15     28.05 o 
 -19   1  10     3233.37     3234.26    106.37 o 
 -17   1  10       97.86       84.60     17.85 o 
 -15   1  10        0.03       -2.06     15.68 o 
 -13   1  10     4124.69     4088.52     33.79 o 
 -11   1  10     3956.97     4118.23     25.16 o 
  -9   1  10     1868.40     1850.35     16.28 o 
  -7   1  10     2181.61     2268.18     21.86 o 
  -5   1  10       49.15       55.86      7.48 o 
  -3   1  10     4029.74     4603.02     35.15 o 
  -1   1  10     5060.27     5398.45     44.20 o 
   1   1  10     2487.56     2358.72     21.12 o 
   3   1  10       72.97       36.27      8.89 o 
   5   1  10     3229.43     3245.13     53.76 o 
   7   1  10      386.28      419.67     14.69 o 
   9   1  10      379.21      314.90     20.91 o 
  11   1  10       36.34       53.35     23.80 o 
  13   1  10      132.68      172.51     28.26 o 
  15   1  10      187.16      230.07     29.37 o 
  17   1  10       53.17      121.99     26.44 o 
 -26   2  10        3.60      118.59     59.90 o 
 -24   2  10      245.58      316.52     27.58 o 
 -22   2  10      903.42      957.75     34.57 o 
 -20   2  10      528.20      495.31     31.26 o 
 -18   2  10      460.52      522.08     37.52 o 
 -16   2  10       28.90       10.50     19.52 o 
 -14   2  10     1047.53     1025.93     17.46 o 
 -12   2  10      250.38      288.76      9.93 o 
 -10   2  10     3358.52     3129.85     42.58 o 
  -8   2  10      245.91      255.47      9.36 o 
  -6   2  10     7930.43     8236.35     72.01 o 
  -4   2  10     2424.24     2633.88     29.18 o 
  -2   2  10     9979.14    10399.25     74.60 o 
   0   2  10     1957.98     1986.65     25.40 o 
   2   2  10      138.52      139.66     13.80 o 
   4   2  10     2559.71     2377.55     38.30 o 
   6   2  10      778.54      745.44     28.60 o 
   8   2  10     1597.65     1603.49     33.73 o 
  10   2  10       29.26        9.02     21.20 o 
  12   2  10     1240.69     1340.75     72.23 o 
  14   2  10        8.38       13.01     21.16 o 
  16   2  10       67.99       97.22     35.18 o 
 -25   3  10        6.63       32.70     29.35 o 
 -23   3  10       94.33       43.58     22.15 o 
 -21   3  10        1.78        4.90     22.15 o 
 -19   3  10      234.90      244.85     20.41 o 
 -17   3  10     2244.53     2112.25     47.04 o 
 -15   3  10        8.22       -9.94     21.23 o 
 -13   3  10     3552.52     3522.64     40.99 o 
 -11   3  10       70.66       91.12     16.62 o 
  -9   3  10      378.16      437.67     17.91 o 
  -7   3  10      104.00      120.19     42.12 o 
  -5   3  10      106.72       73.58     22.46 o 
  -3   3  10        6.40        6.35     15.21 o 
  -1   3  10      185.61      171.87     16.19 o 
   1   3  10      518.74      452.05     19.03 o 
   3   3  10      169.50      121.40     16.39 o 
   5   3  10      199.95      186.42     27.84 o 
   7   3  10      101.74      100.21     20.67 o 
   9   3  10      167.52      217.29     54.65 o 
  11   3  10      234.77      246.54     27.18 o 
  13   3  10       85.39      113.92     24.07 o 
  15   3  10      425.40      474.55     28.49 o 
 -22   4  10        0.45       53.70     35.21 o 
 -20   4  10        1.41      -26.54     28.18 o 
 -18   4  10      426.04      463.68     43.43 o 
 -16   4  10       26.95      117.00     31.76 o 
 -14   4  10       21.15      -29.63     29.63 o 
 -12   4  10       32.03       75.05     46.20 o 
 -10   4  10      211.14      210.50     23.40 o 
  -8   4  10        0.41      -19.41     19.74 o 
  -6   4  10     2231.10     2353.06     40.53 o 
  -4   4  10       27.12       29.73     19.17 o 
  -2   4  10        1.03       57.78     18.32 o 
   0   4  10      909.96      963.05     32.49 o 
   2   4  10        2.77      -16.74     27.86 o 
   4   4  10      165.06      183.75     21.06 o 
   6   4  10       25.61       15.10     28.34 o 
   8   4  10      422.84      415.22     33.60 o 
  10   4  10        6.38        5.36     29.76 o 
 -15   5  10       83.37       33.89     32.67 o 
 -13   5  10      237.20      381.92     42.71 o 
 -11   5  10       86.03      -29.71     29.71 o 
  -9   5  10      219.96      258.55     92.74 o 
  -7   5  10        2.09       44.22     32.62 o 
  -5   5  10        4.58       -3.11     22.76 o 
  -3   5  10      468.73      470.76     27.50 o 
  -1   5  10      868.85      797.55     84.66 o 
   1   5  10        5.17      -10.43     31.73 o 
   3   5  10       17.12       14.94     31.96 o 
   5   5  10      321.79      314.42     39.52 o 
 -27   1  11        0.02       33.25     23.87 o 
 -25   1  11      175.21      153.31     24.87 o 
 -23   1  11       54.53       51.61     22.65 o 
 -21   1  11      822.28      760.69     27.05 o 
 -19   1  11      289.18      280.43     21.22 o 
 -17   1  11      301.53      319.46     19.47 o 
 -15   1  11      112.76       97.73     19.83 o 
 -13   1  11       28.59       16.76     10.77 o 
 -11   1  11      822.02      845.27     13.23 o 
  -9   1  11     3682.36     3791.47     48.45 o 
  -7   1  11      157.93      158.00      8.00 o 
  -5   1  11     3684.36     3997.56     34.34 o 
  -3   1  11     3031.20     3186.49     22.54 o 
  -1   1  11     2671.21     2746.33     37.99 o 
   1   1  11       48.95       62.69      7.58 o 
   3   1  11      571.84      590.85     12.23 o 
   5   1  11      227.26      234.16     14.73 o 
   7   1  11      172.30      152.85     35.40 o 
   9   1  11       36.92       71.75     18.30 o 
  11   1  11        4.03       -0.65     20.87 o 
  13   1  11       32.93       19.31     19.40 o 
  15   1  11       55.59        8.53     18.18 o 
  17   1  11        2.96      -33.76     33.76 o 
 -26   2  11        2.42        2.00     26.61 o 
 -24   2  11      372.46      316.84     23.70 o 
 -22   2  11       76.08       32.68     22.81 o 
 -20   2  11     3222.01     2967.46     40.96 o 
 -18   2  11        2.19        5.51     15.97 o 
 -16   2  11        1.46      -12.72     14.73 o 
 -14   2  11       45.13       54.19     11.04 o 
 -12   2  11      758.92      660.08     24.17 o 
 -10   2  11      241.14      230.11     25.21 o 
  -8   2  11        0.04       -3.28     19.93 o 
  -6   2  11      219.36      217.30     31.15 o 
  -4   2  11      694.57      826.39     16.69 o 
  -2   2  11      137.96      125.00     10.30 o 
   0   2  11        4.79       33.09     23.46 o 
   2   2  11       16.23       22.40     24.31 o 
   4   2  11     2515.80     2443.90     35.89 o 
   6   2  11      108.97      113.16     18.61 o 
   8   2  11     1139.41     1100.95     43.57 o 
  10   2  11      119.84      101.81     21.31 o 
  12   2  11        0.15      -25.73     25.73 o 
  14   2  11       31.79      -22.64     31.60 o 
  16   2  11        0.04       74.27     74.29 o 
 -25   3  11       37.39        1.48     24.47 o 
 -23   3  11      144.19      269.64     34.32 o 
 -21   3  11        1.64       67.54     22.29 o 
 -19   3  11       36.41       38.23     23.40 o 
 -17   3  11      237.64      139.38     26.29 o 
 -15   3  11      127.30      144.50     21.02 o 
 -13   3  11     2996.26     2760.40     36.10 o 
 -11   3  11     1464.50     1438.88     23.56 o 
  -9   3  11      197.24      208.72     14.80 o 
  -7   3  11     1463.07     1412.45     27.39 o 
  -5   3  11      179.41      127.24     16.92 o 
  -3   3  11     1215.99     1123.17     27.19 o 
  -1   3  11        1.30       18.92     14.65 o 
   1   3  11      575.02      502.79     33.07 o 
   3   3  11       60.28       25.36     26.05 o 
   5   3  11        3.91      -23.54     24.61 o 
   7   3  11       50.40       68.17     42.21 o 
   9   3  11        0.77        6.07     27.41 o 
  11   3  11      326.95      346.65     55.08 o 
  13   3  11      317.97      227.90     38.32 o 
 -22   4  11       29.76      247.60     41.41 o 
 -20   4  11        0.08      -35.72     35.72 o 
 -18   4  11        5.75      -25.98     31.25 o 
 -16   4  11       33.71      150.82     37.05 o 
 -14   4  11       31.31        7.85     31.79 o 
 -12   4  11      152.63      163.51     24.81 o 
 -10   4  11     1325.48     1261.16     64.41 o 
  -8   4  11       30.71       69.49     20.92 o 
  -6   4  11        5.98       10.61     20.26 o 
  -4   4  11       16.79       47.90     20.57 o 
  -2   4  11       41.05       40.51     19.12 o 
   0   4  11      220.09      219.34     32.94 o 
   2   4  11       50.84       97.05     30.72 o 
   4   4  11      229.79      280.69     33.26 o 
   6   4  11       10.62       23.02     41.88 o 
   8   4  11      200.34      292.92     24.22 o 
  10   4  11      103.08       50.70     31.72 o 
 -15   5  11       59.19       16.41     35.08 o 
 -13   5  11        0.95       13.66     35.04 o 
  -9   5  11       26.90       71.99     36.41 o 
  -7   5  11        0.06       11.84     80.09 o 
  -5   5  11       94.74      224.82     39.30 o 
  -3   5  11       41.20       79.03     66.91 o 
  -1   5  11       21.32      -18.42     33.63 o 
   1   5  11       76.75       88.67     35.18 o 
   3   5  11       95.00      118.19     30.83 o 
 -28   0  12        2.19       92.65     38.85 o 
 -26   0  12        0.54       63.67     35.23 o 
 -24   0  12      785.96      796.43     43.36 o 
 -22   0  12      338.83      423.31     35.16 o 
 -20   0  12      502.85      449.65     34.53 o 
 -18   0  12      337.88      343.91     29.17 o 
 -16   0  12      272.51      281.66     28.38 o 
 -14   0  12     2432.80     2097.28     41.97 o 
 -12   0  12        0.27        9.86      8.61 o 
 -10   0  12      156.88      106.81     18.27 o 
  -8   0  12      236.35      276.44     12.03 o 
  -6   0  12      381.90      344.19     30.41 o 
  -4   0  12       25.33       26.97     11.21 o 
  -2   0  12      979.99      894.95     29.53 o 
   0   0  12     4034.84     4021.51     51.83 o 
   2   0  12       19.36       58.84     28.93 o 
   4   0  12     4213.33     4094.21     67.34 o 
   6   0  12       98.74      140.92     18.60 o 
   8   0  12     1099.59     1155.77     26.65 o 
  10   0  12      125.23       93.11     18.06 o 
  12   0  12     1088.76     1036.65     53.92 o 
  14   0  12      175.15      125.85     18.83 o 
  16   0  12      382.85      363.44     36.17 o 
 -29   1  12      197.31      150.94     46.08 o 
 -27   1  12      266.94      252.14     27.59 o 
 -25   1  12       16.12       82.29     58.97 o 
 -23   1  12       47.45       75.79     19.77 o 
 -21   1  12      911.92      756.91     26.73 o 
 -19   1  12      707.51      734.85     63.76 o 
 -17   1  12     2644.60     2544.26     35.18 o 
 -15   1  12       31.52       65.89     15.81 o 
 -13   1  12     4988.19     4951.42     92.55 o 
 -11   1  12      426.65      419.94     13.78 o 
  -9   1  12    10137.03    10744.36     67.44 o 
  -7   1  12      326.85      311.14      8.51 o 
  -5   1  12     7493.16     8025.16     37.01 o 
  -3   1  12     5693.45     5576.18     60.59 o 
  -1   1  12     1168.26     1328.70     18.89 o 
   1   1  12     1558.23     1534.02     18.04 o 
   3   1  12       29.12       35.10     12.06 o 
   5   1  12       79.07      120.79     25.98 o 
   7   1  12      109.41      102.67     15.41 o 
   9   1  12     1282.30     1263.12     24.72 o 
  11   1  12      142.04      123.97     20.20 o 
  13   1  12      110.41      158.41     21.20 o 
  15   1  12      241.81      352.34     26.23 o 
 -26   2  12       18.53       -0.19     19.38 o 
 -24   2  12      140.51      266.61     33.89 o 
 -22   2  12       12.14       64.45     52.30 o 
 -20   2  12     2333.28     2355.42     36.66 o 
 -18   2  12      183.17      158.45     24.99 o 
 -16   2  12      759.20      797.41     22.61 o 
 -14   2  12     1824.91     1809.04     27.52 o 
 -12   2  12       97.56      112.45     13.28 o 
 -10   2  12     1722.46     1713.98     35.16 o 
  -8   2  12      205.35      188.46     22.71 o 
  -6   2  12     1764.74     1742.09     26.32 o 
  -4   2  12      414.60      485.20     10.72 o 
  -2   2  12      492.94      341.55     15.43 o 
   0   2  12       40.33       79.37     26.52 o 
   2   2  12     3122.70     3096.32     56.58 o 
   4   2  12      929.66      941.02     38.53 o 
   6   2  12      515.62      554.04     25.54 o 
   8   2  12      348.49      348.69     23.13 o 
  10   2  12      233.52      287.23     24.83 o 
  12   2  12      398.55      538.72     85.47 o 
  14   2  12       14.92      -19.62     19.62 o 
 -25   3  12       88.30      107.33     58.89 o 
 -23   3  12      207.18      195.08     20.04 o 
 -21   3  12      115.17      214.32     30.92 o 
 -19   3  12      167.78       95.34     27.66 o 
 -17   3  12       73.56       21.89     25.98 o 
 -15   3  12      325.48      268.11     17.73 o 
 -13   3  12       16.02       41.53     15.58 o 
 -11   3  12      363.34      302.88     21.54 o 
  -9   3  12     3208.05     3229.61     39.05 o 
  -7   3  12      542.02      544.77     30.76 o 
  -5   3  12       39.05       40.40     17.15 o 
  -3   3  12     4270.63     4277.68     42.92 o 
  -1   3  12       69.88       72.82     25.66 o 
   1   3  12     1513.69     1376.72     42.80 o 
   3   3  12      112.96       71.43     25.27 o 
   5   3  12      413.36      428.87     31.54 o 
   7   3  12      124.95      144.53     32.24 o 
   9   3  12      649.73      598.62     36.40 o 
  11   3  12       60.25      117.88     23.36 o 
  13   3  12      290.33      303.47     81.77 o 
 -20   4  12       65.02      130.65     36.76 o 
 -16   4  12       67.52      187.32     37.40 o 
 -14   4  12      477.24      375.49     32.28 o 
 -12   4  12        1.41       -2.47     32.94 o 
 -10   4  12      179.45      257.86     22.78 o 
  -8   4  12      816.78      912.24     29.20 o 
  -6   4  12       53.92      112.50     36.53 o 
  -4   4  12        4.42        1.29     39.13 o 
  -2   4  12        5.82       30.13     27.57 o 
   0   4  12       16.44       44.45     28.53 o 
   2   4  12      194.08      189.67     29.50 o 
   4   4  12      552.93      505.43     34.51 o 
   6   4  12      268.48      290.09     31.82 o 
   8   4  12      262.34      341.87     26.99 o 
 -15   5  12       31.79        2.34     38.17 o 
 -13   5  12       83.74       58.36     75.44 o 
 -11   5  12        1.72       53.10     31.94 o 
  -9   5  12      195.54      237.70     66.57 o 
  -7   5  12       35.12      177.15     34.46 o 
  -5   5  12      280.99      355.01    135.05 o 
  -3   5  12      337.88      312.42     37.27 o 
  -1   5  12      107.18      112.14     30.66 o 
   1   5  12      231.08      306.63     38.07 o 
   3   5  12      126.52      177.70     35.19 o 
 -29   1  13        0.39       26.21     63.94 o 
 -27   1  13       69.94      134.28     24.66 o 
 -25   1  13       22.85       48.21     22.86 o 
 -23   1  13        4.04        3.72     38.06 o 
 -21   1  13        9.77       22.62     25.68 o 
 -19   1  13     1146.25     1100.26     47.79 o 
 -17   1  13      331.14      339.83     22.72 o 
 -15   1  13      831.88      832.65     22.93 o 
 -13   1  13     1022.90      988.29     23.21 o 
 -11   1  13     1372.01     1373.28     24.09 o 
  -9   1  13     1390.02     1371.68     32.52 o 
  -7   1  13       33.50       39.74      8.51 o 
  -5   1  13        0.36       -6.42      9.21 o 
  -3   1  13        0.64       -2.65     13.70 o 
  -1   1  13      771.33      777.23     14.61 o 
   1   1  13        4.56       30.70     15.82 o 
   3   1  13     1018.86     1096.68     49.41 o 
   5   1  13        0.88       21.45     22.19 o 
   7   1  13      690.18      660.60     33.57 o 
   9   1  13        0.00        9.20     22.44 o 
  11   1  13        2.85      -12.77     13.50 o 
  13   1  13       16.96      -16.59     16.59 o 
  15   1  13       19.90        9.96     22.06 o 
 -26   2  13       47.25       51.00     73.61 o 
 -24   2  13       80.35       67.31     19.83 o 
 -22   2  13      206.82      230.66     22.31 o 
 -20   2  13       17.49       17.15     21.47 o 
 -18   2  13      748.22      778.72     24.14 o 
 -16   2  13      268.51      302.94     33.72 o 
 -14   2  13      239.61      264.01     17.17 o 
 -12   2  13      169.56      138.42     31.12 o 
 -10   2  13     1130.89     1051.42     34.63 o 
  -8   2  13      469.25      406.60     26.99 o 
  -6   2  13        3.56        0.14      7.23 o 
  -4   2  13      323.42      306.96      9.25 o 
  -2   2  13       18.70        9.42     25.06 o 
   0   2  13      229.54      279.73     29.02 o 
   2   2  13     2030.76     2176.75     51.53 o 
   4   2  13       27.48       56.34     29.93 o 
   6   2  13      172.58      132.90     20.13 o 
   8   2  13       77.87      112.54     27.92 o 
  10   2  13       29.74        2.79     19.84 o 
  12   2  13       23.96       47.68     21.99 o 
  14   2  13       66.92      142.26     26.87 o 
 -25   3  13       19.73      244.91     34.72 o 
 -23   3  13        5.21       65.28     30.39 o 
 -21   3  13      274.02      270.71     28.32 o 
 -19   3  13      342.79      200.91     27.04 o 
 -17   3  13       89.21       67.86     25.58 o 
 -15   3  13       67.57       84.29     16.64 o 
 -13   3  13     1089.15     1061.07     31.63 o 
 -11   3  13      312.71      363.42     37.00 o 
  -9   3  13      153.00      212.78     19.80 o 
  -7   3  13     1075.40     1088.44     26.27 o 
  -5   3  13     2060.91     1968.00     32.09 o 
  -3   3  13      292.11      245.93     26.71 o 
  -1   3  13     1061.20     1216.90     41.45 o 
   1   3  13       16.08       40.07     29.72 o 
   3   3  13       20.32       28.94     26.31 o 
   5   3  13      128.68      185.38     29.02 o 
   7   3  13       56.08       26.19     27.38 o 
   9   3  13       26.54       37.80     75.29 o 
  11   3  13        3.35      -31.19     31.68 o 
 -20   4  13        0.37        9.36     29.65 o 
 -18   4  13       80.15      -18.23     36.07 o 
 -16   4  13      152.71      264.11     39.85 o 
 -14   4  13       15.16      -20.56     65.44 o 
 -12   4  13      137.96      152.45     20.23 o 
 -10   4  13      672.97      693.91     64.44 o 
  -8   4  13     1119.33     1085.98     31.76 o 
  -6   4  13       76.40       95.20     41.75 o 
  -4   4  13       42.11       81.45     37.39 o 
  -2   4  13        4.36       -0.71     28.71 o 
   0   4  13      247.30      179.13     29.69 o 
   2   4  13        0.18      -28.44     28.44 o 
   4   4  13       43.71       41.47     32.85 o 
   6   4  13        7.13      102.85     28.99 o 
   8   4  13      164.72      161.84     30.47 o 
 -15   5  13       37.18      -28.87     40.54 o 
 -13   5  13       26.56       46.75     25.44 o 
  -9   5  13       25.58        8.24     78.90 o 
  -7   5  13      237.97      253.42    114.05 o 
  -5   5  13       17.14      102.98     59.29 o 
  -3   5  13      319.31      414.78     43.38 o 
  -1   5  13        1.85       -6.78     34.47 o 
   1   5  13      108.57      115.04     32.53 o 
 -28   0  14       19.58       64.85     30.92 o 
 -26   0  14      147.09      172.76     33.88 o 
 -24   0  14       27.24       80.16     31.17 o 
 -22   0  14      100.22      139.76     31.84 o 
 -20   0  14     1921.40     1750.05     46.56 o 
 -18   0  14      505.87      487.13     30.86 o 
 -16   0  14      177.83      192.23     24.87 o 
 -14   0  14      529.67      514.32     29.57 o 
 -12   0  14      745.91      653.59     28.38 o 
 -10   0  14     1362.35     1407.59     36.71 o 
  -8   0  14     1738.51     1781.40     42.20 o 
  -6   0  14     6750.88     6687.35     66.58 o 
  -4   0  14     8580.02     8213.20     57.04 o 
  -2   0  14     7803.88     7700.03    184.10 o 
   0   0  14       19.91       24.85     23.87 o 
   2   0  14      394.49      339.41     15.90 o 
   4   0  14      977.27      931.91     23.12 o 
   6   0  14      685.27      615.59     21.95 o 
   8   0  14      510.86      569.67     22.91 o 
  10   0  14      172.83      171.28     20.13 o 
  12   0  14      504.07      479.00     39.33 o 
  14   0  14       95.94       52.16     30.39 o 
 -29   1  14       58.77       39.53     23.53 o 
 -27   1  14      305.08      284.06     61.21 o 
 -25   1  14      209.43      167.48     22.10 o 
 -23   1  14      413.22      493.26     24.30 o 
 -21   1  14      747.65      694.01     67.55 o 
 -19   1  14       87.39       66.36     26.24 o 
 -17   1  14     3237.31     3284.90    106.22 o 
 -15   1  14      599.78      546.18     21.36 o 
 -13   1  14      743.23      680.91     34.90 o 
 -11   1  14      102.89      114.32     15.15 o 
  -9   1  14     1318.87     1182.06     22.81 o 
  -7   1  14      667.86      559.50     14.00 o 
  -5   1  14      910.09      809.02     20.61 o 
  -3   1  14      170.05      165.91     15.83 o 
  -1   1  14       41.51       23.83      9.69 o 
   1   1  14     5115.25     4963.20     44.27 o 
   3   1  14      605.49      635.45     23.82 o 
   5   1  14     3291.17     3191.97     33.06 o 
   7   1  14      307.75      268.76     17.50 o 
   9   1  14      532.88      498.82     33.61 o 
  11   1  14      426.52      446.38     27.58 o 
  13   1  14        4.23        2.99     23.89 o 
 -28   2  14        3.25       74.66     33.04 o 
 -26   2  14      109.50      246.46    108.28 o 
 -24   2  14      719.05      805.24    143.69 o 
 -22   2  14      293.96      252.72     25.30 o 
 -20   2  14      679.38      684.24     41.84 o 
 -18   2  14        5.08       -6.75     15.89 o 
 -16   2  14     1976.96     1985.48     55.93 o 
 -14   2  14       55.86       94.41     27.21 o 
 -12   2  14     4053.01     3949.48     59.57 o 
 -10   2  14       28.79       52.62     23.96 o 
  -8   2  14      256.26      204.48     28.23 o 
  -6   2  14      834.50      731.32     23.32 o 
  -4   2  14      339.13      364.76     29.42 o 
  -2   2  14      516.86      527.80     33.78 o 
   0   2  14      310.99      275.99     32.19 o 
   2   2  14      432.30      436.75     34.92 o 
   4   2  14       10.72      -19.33     29.56 o 
   6   2  14       66.34       91.99     33.48 o 
   8   2  14       34.93       45.12     19.96 o 
  10   2  14      181.89      216.53     28.29 o 
  12   2  14      131.20       85.85     21.69 o 
 -25   3  14       65.15       67.94     27.18 o 
 -23   3  14       29.84       75.19     29.89 o 
 -21   3  14      137.47       95.32     27.59 o 
 -19   3  14        9.59       38.93     26.35 o 
 -17   3  14      145.09      138.35     22.50 o 
 -15   3  14        0.03       30.59     22.10 o 
 -13   3  14      741.99      774.18     34.02 o 
 -11   3  14     2105.07     2084.19     34.63 o 
  -9   3  14     1996.39     1926.27     63.83 o 
  -7   3  14      735.52      774.51     24.23 o 
  -5   3  14     1245.21     1168.06     41.37 o 
  -3   3  14      627.30      761.98     37.22 o 
  -1   3  14     1128.95     1193.34     42.10 o 
   1   3  14      495.61      571.96     35.91 o 
   3   3  14       44.70      105.20     32.53 o 
   5   3  14      494.30      517.32     36.24 o 
   7   3  14       76.31       15.84     30.65 o 
   9   3  14      292.43      344.51     34.80 o 
  11   3  14       61.37       80.59     38.28 o 
 -20   4  14      179.62      281.16     38.08 o 
 -16   4  14        1.62      138.86     36.72 o 
 -14   4  14      598.01      516.93     26.66 o 
 -12   4  14      143.52      158.95     22.85 o 
 -10   4  14       35.16      148.59     23.03 o 
  -8   4  14      222.34      241.43     48.09 o 
  -6   4  14        0.24       64.63     21.22 o 
  -4   4  14       18.57       24.65     27.21 o 
  -2   4  14      432.14      564.50     34.96 o 
   0   4  14        3.13      -12.61     28.45 o 
   2   4  14       35.33       -6.48     26.66 o 
   4   4  14      197.58      286.06     32.97 o 
   6   4  14       92.57       90.18     34.99 o 
 -13   5  14      140.59      339.40    122.34 o 
 -11   5  14        8.21       90.47     36.34 o 
  -9   5  14       19.77      -29.70     29.70 o 
  -7   5  14      179.47      158.98     23.25 o 
  -5   5  14      195.73      294.80     41.36 o 
  -3   5  14        0.64      -10.15     29.91 o 
  -1   5  14        6.10       -6.55     30.48 o 
 -29   1  15        0.41       62.32     26.43 o 
 -27   1  15       39.23       55.65     22.34 o 
 -25   1  15      383.58      355.36     27.54 o 
 -23   1  15       14.35       45.52     29.46 o 
 -21   1  15      248.79      241.42     53.20 o 
 -19   1  15        2.26       10.79     17.96 o 
 -17   1  15      138.57      145.72     31.32 o 
 -15   1  15      184.98      165.40     35.42 o 
 -13   1  15      538.05      570.83     36.23 o 
 -11   1  15      384.24      376.50     18.07 o 
  -9   1  15      145.28      181.90     22.00 o 
  -7   1  15       18.23       25.36     14.05 o 
  -5   1  15     1069.81     1309.77     24.74 o 
  -3   1  15      441.25      442.92     19.17 o 
  -1   1  15        4.59       -4.98     16.46 o 
   1   1  15      285.42      222.08     18.75 o 
   3   1  15     1613.80     1484.55     80.01 o 
   5   1  15      413.58      372.13     21.63 o 
   7   1  15       37.25       37.60     16.27 o 
   9   1  15       68.74       88.81     24.40 o 
  11   1  15       79.10       80.33     26.45 o 
  13   1  15       80.86       62.70     25.55 o 
 -28   2  15        0.30       92.55     36.11 o 
 -26   2  15        5.72      -14.33     20.29 o 
 -24   2  15      374.60      380.94     24.48 o 
 -22   2  15      258.70      130.56     35.46 o 
 -20   2  15      105.05      115.59     22.76 o 
 -18   2  15       76.60       79.11     16.60 o 
 -16   2  15     3309.91     3268.06     38.67 o 
 -14   2  15     1165.00     1172.59     42.32 o 
 -12   2  15     2358.80     2445.10     50.46 o 
 -10   2  15       14.06        5.88     22.86 o 
  -8   2  15       11.29       47.30     26.63 o 
  -6   2  15      106.04       54.88     25.66 o 
  -4   2  15      118.67      122.76     27.04 o 
  -2   2  15        2.50       -3.51     28.37 o 
   0   2  15       18.99       -1.86     28.48 o 
   2   2  15       44.93       21.90     29.71 o 
   4   2  15      504.93      506.92     35.92 o 
   6   2  15        0.83       -3.34     27.10 o 
   8   2  15       13.28      -20.02     20.02 o 
  10   2  15        0.16      -18.60     20.22 o 
  12   2  15      117.96      206.95     28.30 o 
 -25   3  15       27.62      216.42     37.06 o 
 -23   3  15       59.26       80.21     32.14 o 
 -21   3  15      686.42      632.38     38.42 o 
 -19   3  15      326.69      207.02     30.04 o 
 -17   3  15        1.53       33.58     26.39 o 
 -15   3  15       59.35       72.06     16.44 o 
 -13   3  15      125.09       79.67     24.56 o 
 -11   3  15        1.30      -19.91     19.91 o 
  -9   3  15      661.07      583.02     23.65 o 
  -7   3  15      530.72      606.09     22.96 o 
  -5   3  15      396.17      323.16     31.45 o 
  -3   3  15       25.24       63.78     29.40 o 
  -1   3  15       13.48       72.33     28.87 o 
   1   3  15      162.22      159.82     33.72 o 
   3   3  15      134.50      143.98     34.95 o 
   5   3  15      212.28      137.71     31.44 o 
   7   3  15       65.48      129.12     37.10 o 
   9   3  15       29.85      -28.49     36.32 o 
 -20   4  15        0.70       46.56     34.70 o 
 -16   4  15      136.50      219.02     37.92 o 
 -14   4  15       34.72       11.21     49.56 o 
 -12   4  15      218.72      250.74     23.07 o 
 -10   4  15       36.43       86.18     20.64 o 
  -8   4  15       39.31       96.24     20.19 o 
  -6   4  15      623.93      641.61     37.38 o 
  -4   4  15      139.12      147.45     27.37 o 
  -2   4  15      216.02      225.45     33.27 o 
   0   4  15        9.91       -3.26     28.67 o 
   2   4  15        4.01       16.45     30.78 o 
   4   4  15      101.09      171.48     37.79 o 
 -13   5  15      202.58      375.05    208.58 o 
 -11   5  15       50.32      -28.04     29.40 o 
  -9   5  15       60.27       -4.11     22.43 o 
  -7   5  15       64.15      150.23     37.99 o 
  -5   5  15        0.85      -28.42     28.42 o 
  -3   5  15       78.46       71.77     34.31 o 
 -28   0  16      308.76      428.29     42.08 o 
 -26   0  16      528.07      628.24     42.01 o 
 -24   0  16       94.18      137.35     32.93 o 
 -22   0  16      571.91      498.10     37.13 o 
 -20   0  16     4901.61     5073.52     73.93 o 
 -18   0  16      266.94      199.74     29.53 o 
 -16   0  16     1241.58     1258.64     40.35 o 
 -14   0  16      562.52      521.74     29.30 o 
 -12   0  16     1166.71     1110.16     34.95 o 
 -10   0  16     6928.62     7110.84     72.63 o 
  -8   0  16      908.23      752.96     33.35 o 
  -6   0  16     2184.27     2314.15     45.24 o 
  -4   0  16     1350.19     1492.39     38.17 o 
  -2   0  16     3221.47     3482.62     56.26 o 
   0   0  16     1208.93     1240.75     39.57 o 
   2   0  16     1283.06     1312.99     42.31 o 
   4   0  16     1166.06     1150.15     41.85 o 
   6   0  16       82.80       91.55     28.29 o 
   8   0  16      810.89      776.42     72.88 o 
  10   0  16       46.82       49.34     29.07 o 
  12   0  16       86.03       62.74     32.05 o 
 -29   1  16      102.58      103.14     29.93 o 
 -27   1  16      100.58      161.81     39.13 o 
 -25   1  16       25.57       86.10     23.61 o 
 -23   1  16      531.81      520.88     36.55 o 
 -21   1  16       47.96       -4.16     27.89 o 
 -19   1  16      179.99      174.72     28.28 o 
 -17   1  16      284.23      242.47     46.13 o 
 -15   1  16        6.21       -0.69     21.42 o 
 -13   1  16     1400.88     1309.32     26.17 o 
 -11   1  16        4.87       -3.92     14.43 o 
  -9   1  16      986.41      929.73     34.93 o 
  -7   1  16      552.42      527.87     32.22 o 
  -5   1  16      777.02      846.04     22.79 o 
  -3   1  16     1063.52      992.94     24.03 o 
  -1   1  16      109.04      132.32     17.34 o 
   1   1  16     2119.32     2181.45     67.30 o 
   3   1  16      110.12      107.06     18.79 o 
   5   1  16      417.72      449.05     23.98 o 
   7   1  16       21.16       -1.91     14.56 o 
   9   1  16       89.38      122.70     17.11 o 
  11   1  16      188.12      275.86     22.72 o 
 -26   2  16       57.17      219.55     80.79 o 
 -24   2  16      132.42      237.06     24.09 o 
 -22   2  16      492.90      504.25     25.68 o 
 -20   2  16       65.65       35.58     49.33 o 
 -18   2  16      224.82      174.91     26.37 o 
 -16   2  16     2756.15     3066.84     60.39 o 
 -14   2  16       10.00       -8.99     27.57 o 
 -12   2  16     1572.13     1658.81     45.39 o 
 -10   2  16      878.65      961.67     39.31 o 
  -8   2  16      590.33      683.53     36.81 o 
  -6   2  16      782.34      886.91     38.19 o 
  -4   2  16        8.79       38.92     27.40 o 
  -2   2  16      659.74      671.21     36.60 o 
   0   2  16       28.66       27.74     25.99 o 
   2   2  16      385.75      362.26     34.06 o 
   4   2  16        3.84       69.53     29.10 o 
   6   2  16      324.19      242.74     35.00 o 
   8   2  16      342.32      445.01     39.63 o 
  10   2  16      210.11      162.91     39.63 o 
 -25   3  16       80.61       91.56     33.19 o 
 -23   3  16      320.44      294.59     31.42 o 
 -21   3  16      920.28      917.01     44.75 o 
 -19   3  16      532.45      663.90     38.74 o 
 -17   3  16      658.25      660.32     36.03 o 
 -15   3  16      211.62      229.26     45.41 o 
 -13   3  16       13.54       47.38     23.16 o 
 -11   3  16        1.29      -16.56     16.56 o 
  -9   3  16       22.45       20.30     33.23 o 
  -7   3  16        5.02        3.08     27.54 o 
  -5   3  16     1800.40     1788.66     49.68 o 
  -3   3  16       73.08      116.64     30.64 o 
  -1   3  16      157.01      170.56     33.06 o 
   1   3  16      353.81      391.65     34.68 o 
   5   3  16      468.39      453.14     41.17 o 
   7   3  16       22.73       39.68     35.76 o 
   9   3  16       57.93       70.48     35.97 o 
 -20   4  16       96.61      262.27     37.91 o 
 -18   4  16       29.14      -20.88     33.41 o 
 -16   4  16      277.08      384.08    127.00 o 
 -14   4  16       12.65       -2.83     18.41 o 
 -12   4  16      681.68      760.12     98.54 o 
 -10   4  16      327.58      334.04     42.13 o 
  -8   4  16      113.07      171.18     33.73 o 
  -6   4  16      200.18      262.34     30.81 o 
  -4   4  16      586.82      683.69     39.39 o 
  -2   4  16      478.18      440.80     36.72 o 
   0   4  16       54.65       74.72     29.43 o 
   2   4  16      329.29      523.53     40.19 o 
   4   4  16        9.70       55.61     36.73 o 
 -11   5  16        0.46       19.58     29.74 o 
  -9   5  16        2.59       76.34     30.23 o 
  -7   5  16        2.59      -24.99     32.44 o 
 -29   1  17        2.20       46.32     25.46 o 
 -27   1  17       76.28      104.90     64.63 o 
 -25   1  17        4.50       20.55     20.45 o 
 -23   1  17       29.35       -0.07     20.20 o 
 -21   1  17       40.20       22.05     19.42 o 
 -19   1  17      537.68      500.14     22.95 o 
 -17   1  17      103.16      113.61     18.77 o 
 -15   1  17     1705.59     1641.44     30.71 o 
 -13   1  17      596.88      570.53     30.61 o 
 -11   1  17        0.07        9.03     15.81 o 
  -9   1  17        3.38       -8.72     15.25 o 
  -7   1  17     1512.57     1489.73     27.86 o 
  -5   1  17      295.73      240.81     20.25 o 
  -3   1  17      442.84      424.46     21.05 o 
  -1   1  17       25.85        4.44     17.56 o 
   1   1  17      163.78      202.49     20.06 o 
   3   1  17      630.14      609.78     25.56 o 
   5   1  17      166.49      141.08     19.91 o 
   7   1  17       38.22       51.57     37.09 o 
   9   1  17        1.36      -18.81     18.81 o 
  11   1  17       13.68       -4.01     32.51 o 
 -26   2  17       77.16       85.50     22.08 o 
 -24   2  17       27.01      -15.56     26.24 o 
 -20   2  17       57.35       97.36     28.25 o 
 -18   2  17       96.11      111.55     26.63 o 
 -16   2  17      239.68      194.59     30.71 o 
 -14   2  17     1124.38     1110.97     43.01 o 
 -12   2  17        6.86      -28.39     28.39 o 
 -10   2  17      132.59      169.87     31.79 o 
  -8   2  17      282.70      192.57     31.60 o 
  -6   2  17      300.81      287.60     31.48 o 
  -4   2  17        4.85       37.84     27.45 o 
  -2   2  17       91.04      112.97     31.23 o 
   0   2  17       17.60       47.51     29.54 o 
   2   2  17       13.75       99.52     28.24 o 
   4   2  17      185.83      171.47     35.03 o 
   6   2  17        5.42        8.74     28.89 o 
   8   2  17      104.24      107.50     34.52 o 
  10   2  17        0.00      125.77     37.17 o 
 -25   3  17       88.44      243.61     35.55 o 
 -23   3  17      306.34      374.88     36.12 o 
 -21   3  17      235.58      200.65     34.05 o 
 -19   3  17       41.63      -12.87     26.90 o 
 -17   3  17        2.82       24.07     22.10 o 
 -15   3  17      175.39      255.96     31.43 o 
 -11   3  17      228.70      258.86     40.97 o 
  -9   3  17      515.72      471.81     32.73 o 
  -7   3  17       67.99       -2.16     26.80 o 
  -5   3  17      459.34      417.33     31.85 o 
  -3   3  17       46.67      108.08     32.53 o 
  -1   3  17       24.09       42.78     29.33 o 
   1   3  17       51.11       66.59     31.86 o 
   3   3  17       37.94      -15.63     32.29 o 
   5   3  17        1.28      103.26     37.49 o 
   7   3  17        1.78      -28.62     28.62 o 
 -20   4  17      289.46      375.00     36.87 o 
 -16   4  17       11.33      131.28     35.45 o 
 -14   4  17       63.70       66.02     37.48 o 
 -12   4  17      177.50      133.93     25.78 o 
 -10   4  17        0.35       36.54     36.69 o 
  -8   4  17       87.75      114.33     27.11 o 
  -6   4  17     1067.12     1144.95     46.37 o 
  -4   4  17      338.64      307.90     33.14 o 
  -2   4  17      537.25      520.13     40.31 o 
   0   4  17        2.13       13.52     27.78 o 
   2   4  17      111.03      179.31     38.20 o 
 -28   0  18      537.56      698.66     46.54 o 
 -26   0  18       43.39      137.60     29.23 o 
 -24   0  18     1765.06     1761.05     51.91 o 
 -22   0  18       55.45      100.32     31.47 o 
 -20   0  18     2063.56     1911.70     51.60 o 
 -18   0  18      167.60      144.89     27.52 o 
 -16   0  18     1958.08     1710.96     45.22 o 
 -14   0  18       67.48       28.62     23.95 o 
 -12   0  18      169.13      155.44     24.35 o 
 -10   0  18        0.35      -22.71     24.34 o 
  -8   0  18     2451.67     2801.65     52.27 o 
  -6   0  18      814.05      781.42     32.73 o 
  -4   0  18     1942.53     2057.17     48.52 o 
  -2   0  18     2445.89     2260.12     51.60 o 
   0   0  18     2896.41     2763.92     57.30 o 
   2   0  18     3606.69     3639.79     66.57 o 
   4   0  18      316.43      277.05     32.08 o 
   6   0  18      426.43      492.79     38.16 o 
   8   0  18      137.19      125.28     34.26 o 
  10   0  18      104.51       14.60     30.28 o 
 -29   1  18       81.42      185.93    134.43 o 
 -27   1  18        2.13       79.33     56.97 o 
 -25   1  18       88.78      118.31     22.01 o 
 -23   1  18      102.13      133.01     22.53 o 
 -21   1  18       95.54       90.35     24.99 o 
 -19   1  18     1027.80     1061.30     29.14 o 
 -17   1  18      467.18      493.03     23.84 o 
 -15   1  18      958.19      901.91     63.40 o 
 -13   1  18     3137.61     3326.02     56.19 o 
 -11   1  18      242.24      173.41     17.10 o 
  -9   1  18      489.11      464.35     20.75 o 
  -7   1  18      482.84      481.05     23.34 o 
  -5   1  18      167.13      124.09     17.71 o 
  -3   1  18      280.97      291.79     21.17 o 
  -1   1  18      496.06      436.66     60.10 o 
   1   1  18      109.57      101.18     20.19 o 
   3   1  18       23.18       -1.30     18.91 o 
   5   1  18      245.78      285.27     22.75 o 
   7   1  18       15.48      -24.56     33.03 o 
   9   1  18      493.49      595.59     41.85 o 
 -26   2  18      146.76      293.19     38.32 o 
 -24   2  18      128.75      181.42     35.30 o 
 -22   2  18       10.20       45.36     27.07 o 
 -20   2  18      526.61      490.45     33.29 o 
 -18   2  18       71.09       50.54     24.72 o 
 -16   2  18       83.52      135.97     31.26 o 
 -14   2  18        6.91      -14.03     25.70 o 
 -12   2  18       84.04      122.99     28.35 o 
 -10   2  18      688.56      762.21     40.11 o 
  -8   2  18     2247.65     2145.63     53.21 o 
  -6   2  18      426.23      369.80     35.36 o 
  -4   2  18      177.57      168.01     30.62 o 
  -2   2  18      906.47     1042.24     43.65 o 
   0   2  18        7.46       51.92     34.29 o 
   2   2  18      377.63      412.86     36.68 o 
   4   2  18      253.54      172.73     32.77 o 
   6   2  18       50.52      135.01     36.54 o 
   8   2  18       58.36       25.94     34.83 o 
 -25   3  18        1.74      -25.34     25.34 o 
 -23   3  18      383.14      234.42     36.01 o 
 -21   3  18        3.29      -29.18     29.18 o 
 -19   3  18      301.42      278.30     32.42 o 
 -17   3  18        0.12       12.80     27.62 o 
 -15   3  18       95.79       53.34     23.41 o 
 -13   3  18      371.51      452.93     23.99 o 
 -11   3  18      315.16      303.32     33.98 o 
  -9   3  18       72.86       12.25     28.69 o 
  -7   3  18      257.62      240.62     32.12 o 
  -5   3  18       84.89      129.03     31.48 o 
  -3   3  18       31.49       28.59     30.58 o 
  -1   3  18      126.25      144.41     34.26 o 
   1   3  18      209.83      170.41     37.65 o 
   3   3  18      270.04      221.18     41.16 o 
   5   3  18      292.57      368.03     42.34 o 
 -20   4  18       80.79      160.26     36.49 o 
 -18   4  18      236.25      152.75     36.05 o 
 -16   4  18      475.32      547.60     50.70 o 
 -14   4  18       25.54       69.98     40.13 o 
 -12   4  18       90.25      116.69     22.64 o 
 -10   4  18      475.78      569.25     35.09 o 
  -8   4  18       59.63      -28.52     29.41 o 
  -6   4  18      847.04      877.50     42.37 o 
  -4   4  18      160.46      119.18     29.20 o 
  -2   4  18      419.82      497.73     40.26 o 
   0   4  18       17.42      136.38     37.27 o 
 -27   1  19       13.32       -4.56     21.19 o 
 -25   1  19       64.52       55.83     19.86 o 
 -23   1  19       21.61        9.89     41.04 o 
 -21   1  19      287.89      281.88     21.51 o 
 -19   1  19       17.12       37.81     27.15 o 
 -17   1  19      896.76      858.53     27.21 o 
 -15   1  19       15.63       -2.78     17.59 o 
 -13   1  19     1391.45     1333.51     28.74 o 
 -11   1  19      232.39      193.24     35.65 o 
  -9   1  19       20.05        6.97     20.70 o 
  -7   1  19       44.42       62.14     17.21 o 
  -5   1  19       14.90      -10.06     17.33 o 
  -3   1  19      343.18      375.39     22.04 o 
  -1   1  19      213.73      211.94     20.91 o 
   1   1  19       97.04       68.12     19.64 o 
   3   1  19      264.69      218.60     32.25 o 
   5   1  19        1.39       48.88     35.03 o 
   7   1  19       20.63      -33.28     33.28 o 
   9   1  19        0.04      -12.05     35.27 o 
 -26   2  19        9.53       27.00     31.74 o 
 -24   2  19       69.01      -28.18     32.44 o 
 -22   2  19       89.33       34.59     27.50 o 
 -20   2  19       85.85      112.36     28.62 o 
 -18   2  19      221.48      243.09     30.76 o 
 -16   2  19      318.64      268.34     30.19 o 
 -14   2  19       56.34       54.90     29.34 o 
 -12   2  19       45.36       64.42     27.81 o 
 -10   2  19      852.66      739.00     42.24 o 
  -8   2  19      150.95      130.79     33.02 o 
  -6   2  19      334.95      307.71     35.83 o 
  -4   2  19        0.71      -10.25     30.95 o 
  -2   2  19       63.38       99.75     34.68 o 
   0   2  19       10.15       14.75     33.57 o 
   2   2  19       21.18       -9.87     28.93 o 
   4   2  19      223.25      260.13     34.07 o 
   6   2  19        3.24      -34.25     34.25 o 
 -23   3  19       35.22       60.15     33.35 o 
 -21   3  19      274.78      409.40     36.38 o 
 -19   3  19        0.02      -28.20     28.41 o 
 -17   3  19      291.89      215.12     33.50 o 
 -15   3  19      150.76      158.85     31.54 o 
 -13   3  19       57.54      127.12     21.48 o 
 -11   3  19        1.85      -29.28     29.91 o 
  -9   3  19       13.82      -31.49     31.49 o 
  -7   3  19        0.89        1.62     25.99 o 
  -5   3  19        1.79       19.26     30.91 o 
  -3   3  19        3.67       12.99     28.94 o 
  -1   3  19       24.74      -28.12     28.12 o 
   1   3  19        0.43      -39.11     39.11 o 
   3   3  19        1.04       69.43     33.83 o 
   5   3  19       14.87      -38.77     38.77 o 
 -18   4  19       10.81        4.03     33.67 o 
 -16   4  19       44.79      -16.01     32.63 o 
 -14   4  19      150.27      242.20     45.85 o 
 -12   4  19      202.79      310.61     49.77 o 
 -10   4  19        0.06        7.76     25.15 o 
  -8   4  19      186.88       10.62     32.06 o 
  -6   4  19       21.22       31.89     33.07 o 
  -4   4  19       51.29       44.19     27.06 o 
  -2   4  19       54.60      120.44     30.17 o 
 -28   0  20       14.67        0.54     30.55 o 
 -26   0  20       20.27        3.76     27.14 o 
 -24   0  20      135.41       64.33     26.76 o 
 -22   0  20     1615.29     1718.40     53.02 o 
 -20   0  20      143.60      123.20     28.94 o 
 -18   0  20      679.14      642.96     37.03 o 
 -16   0  20     1676.73     1809.84     48.67 o 
 -14   0  20      926.58      961.20     39.79 o 
 -12   0  20     1859.03     1860.82     48.07 o 
 -10   0  20      673.07      666.72     35.59 o 
  -8   0  20       33.92       10.62     27.04 o 
  -6   0  20     1426.41     1487.62     43.28 o 
  -4   0  20       19.80       42.27     26.45 o 
  -2   0  20      301.71      380.07     33.39 o 
   0   0  20       86.13      153.47     32.83 o 
   2   0  20     2602.10     2707.98     62.84 o 
   4   0  20      636.50      566.29     40.56 o 
   6   0  20      781.19      761.46     40.89 o 
   8   0  20       79.10       43.05     28.42 o 
 -27   1  20      310.94      462.42     26.62 o 
 -25   1  20       41.99       78.67     56.53 o 
 -23   1  20      395.76      454.47     28.57 o 
 -21   1  20      375.53      434.40     30.41 o 
 -19   1  20     1796.87     1631.03     39.77 o 
 -17   1  20       23.62        9.17     17.10 o 
 -15   1  20      350.14      348.96     21.98 o 
 -13   1  20        6.15      -16.94     16.94 o 
 -11   1  20      231.43      185.10     18.95 o 
  -9   1  20     1543.97     1527.28     69.83 o 
  -7   1  20      148.51      113.30     19.32 o 
  -5   1  20     2428.80     2396.41     37.11 o 
  -3   1  20      122.45      106.83     29.38 o 
  -1   1  20      731.82      787.70     49.65 o 
   1   1  20       86.55       79.02     33.64 o 
   3   1  20       39.26      150.42     34.39 o 
   5   1  20      290.01      219.46     33.06 o 
   7   1  20        0.01       79.05     33.21 o 
 -26   2  20      159.29       69.80     32.27 o 
 -24   2  20       78.16       62.05     34.57 o 
 -22   2  20        2.92       54.00     28.75 o 
 -20   2  20      120.38      196.07     34.38 o 
 -18   2  20       39.17      -18.74     29.17 o 
 -16   2  20       55.90       16.22     28.45 o 
 -14   2  20        2.12       31.19     28.32 o 
 -12   2  20      341.88      301.87     31.93 o 
 -10   2  20      217.02      200.28     31.45 o 
  -8   2  20        4.31        3.10     27.36 o 
  -6   2  20      173.58      206.62     35.77 o 
  -4   2  20        0.98       26.45     33.20 o 
  -2   2  20      201.76      241.14     35.61 o 
   0   2  20        9.60      -33.91     33.91 o 
   2   2  20      194.65      202.17     34.09 o 
   4   2  20       57.58      150.65     36.82 o 
   6   2  20      118.12      133.40     36.02 o 
 -23   3  20       81.52       27.14     28.52 o 
 -21   3  20       36.16      -28.90     28.90 o 
 -19   3  20      194.43      148.48     28.07 o 
 -17   3  20      384.38      430.12     32.77 o 
 -15   3  20      470.97      567.05     37.40 o 
 -13   3  20     1069.20     1118.84     46.64 o 
 -11   3  20      111.86       33.48     30.84 o 
  -9   3  20      226.70      206.05     30.00 o 
  -7   3  20       58.01       41.30     30.19 o 
  -5   3  20      113.50      132.14     32.67 o 
  -3   3  20       26.02      -16.29     33.78 o 
  -1   3  20      426.70      359.52     41.90 o 
   1   3  20      144.37      149.51     32.49 o 
   3   3  20      251.41      295.60     40.63 o 
 -18   4  20       10.58      131.27    101.05 o 
 -16   4  20      217.64      306.71     43.23 o 
 -14   4  20       30.97      106.45     22.69 o 
 -12   4  20       50.27       -6.91     30.01 o 
  -8   4  20      250.84      117.45     29.97 o 
  -6   4  20      180.64      219.07     37.24 o 
  -4   4  20      439.46      423.61     31.48 o 
 -27   1  21      162.38      198.29     52.67 o 
 -25   1  21        0.63       -6.02     21.47 o 
 -23   1  21       30.83        6.24     20.00 o 
 -21   1  21       81.59       19.96     18.75 o 
 -19   1  21       48.72       15.08     19.67 o 
 -17   1  21       51.17       69.38     18.78 o 
 -15   1  21     1290.41     1178.42     42.61 o 
 -13   1  21       49.44       36.65     21.36 o 
 -11   1  21       30.16       -2.25     21.20 o 
  -9   1  21        4.45       14.44     36.42 o 
  -7   1  21      271.93      299.60     35.68 o 
  -5   1  21        2.63      -14.40     18.53 o 
  -3   1  21       38.73       37.10     39.25 o 
  -1   1  21        2.94      -32.61     32.61 o 
   1   1  21       63.05      107.88     31.83 o 
   3   1  21        1.76       -6.03     31.52 o 
   5   1  21        1.62      -32.89     34.96 o 
 -26   2  21        1.12       27.49     29.09 o 
 -24   2  21       16.67       84.61     31.03 o 
 -22   2  21       50.52       71.98     32.07 o 
 -20   2  21      233.78      106.78     25.68 o 
 -18   2  21       53.29       38.10     25.94 o 
 -16   2  21        1.29       26.04     27.22 o 
 -14   2  21      387.61      342.72     33.46 o 
 -12   2  21       18.03       -8.57     28.28 o 
 -10   2  21       21.96       -7.67     31.34 o 
  -8   2  21        6.61      -23.56     29.24 o 
  -6   2  21       27.39       45.21     31.97 o 
  -4   2  21       28.14       23.64     28.58 o 
  -2   2  21      127.80      119.66     30.55 o 
   0   2  21        0.05      -35.75     35.75 o 
   2   2  21       24.66      107.89     36.27 o 
 -23   3  21       10.59      -32.18     32.18 o 
 -21   3  21       10.42       11.89     23.64 o 
 -19   3  21       44.06      211.42     33.13 o 
 -17   3  21       39.19      128.20     30.86 o 
 -15   3  21       51.00       16.02     25.67 o 
 -11   3  21      242.43      245.60     32.87 o 
  -9   3  21        0.69        9.34     33.76 o 
  -7   3  21      135.16      102.38     36.14 o 
  -5   3  21      209.68      166.66     31.09 o 
  -3   3  21       74.37       21.43     30.45 o 
  -1   3  21        0.02      -31.06     31.06 o 
   1   3  21      103.00      151.16     32.28 o 
 -16   4  21      181.44      273.39     82.93 o 
 -14   4  21        0.04       11.34     48.32 o 
 -12   4  21       24.11      -30.10     30.10 o 
  -6   4  21       69.00      -20.16     32.74 o 
 -28   0  22      370.52      308.90     40.61 o 
 -26   0  22      185.82      108.71     34.08 o 
 -24   0  22        5.80      -32.42     32.42 o 
 -22   0  22      466.36      414.85     34.69 o 
 -20   0  22      332.99      331.90     34.82 o 
 -18   0  22       12.84       56.28     30.89 o 
 -16   0  22     2987.13     3074.65     62.91 o 
 -14   0  22        0.30      -25.94     25.94 o 
 -12   0  22     1755.47     1779.32     49.78 o 
 -10   0  22        0.06      -24.28     24.90 o 
  -8   0  22      158.29      138.25     27.52 o 
  -6   0  22        7.40      -14.47     28.19 o 
  -4   0  22      620.00      628.76     36.88 o 
  -2   0  22       87.21       71.77     32.13 o 
   0   0  22      871.44      944.24     46.57 o 
   2   0  22        2.98        6.45     31.58 o 
   4   0  22       44.68       80.57     34.13 o 
 -27   1  22      449.79      517.40     62.08 o 
 -25   1  22      105.82       93.53     59.00 o 
 -23   1  22      237.63      180.65     25.57 o 
 -21   1  22      131.56      116.82     25.16 o 
 -19   1  22      241.33      256.12     22.33 o 
 -17   1  22       36.12       39.99     18.34 o 
 -15   1  22      357.14      325.68     21.36 o 
 -13   1  22      312.38      359.99     40.59 o 
 -11   1  22      208.11      162.66     31.89 o 
  -9   1  22     2111.37     2234.38     37.39 o 
  -7   1  22      151.66      151.20     20.93 o 
  -5   1  22      549.98      561.36     40.20 o 
  -3   1  22       48.31       29.21     31.25 o 
  -1   1  22      135.24      180.95     36.26 o 
   1   1  22      525.74      509.43     39.65 o 
   3   1  22      259.65      232.59     36.72 o 
   5   1  22      136.07      270.21     37.97 o 
 -26   2  22       59.71      -35.87     35.87 o 
 -22   2  22      128.77       55.45     25.73 o 
 -20   2  22       82.72       93.31     33.00 o 
 -18   2  22       60.38       79.95     31.97 o 
 -16   2  22      193.43      243.80     31.51 o 
 -14   2  22       79.72       71.72     30.18 o 
 -12   2  22       62.17       36.27     31.55 o 
 -10   2  22       31.89       34.12     27.45 o 
  -8   2  22       70.04       -1.16     31.33 o 
  -6   2  22      479.23      479.41     37.17 o 
  -4   2  22       93.01       65.82     35.56 o 
  -2   2  22      353.00      274.85     39.53 o 
   0   2  22        1.35        6.14     35.97 o 
   2   2  22      173.70      266.58     40.66 o 
 -21   3  22        1.84      167.14     32.44 o 
 -19   3  22      128.27      170.01     30.00 o 
 -17   3  22      281.76      210.97     33.65 o 
 -15   3  22      383.28      259.46     29.99 o 
 -13   3  22      130.45      104.94     34.20 o 
 -11   3  22       69.07       51.44     32.92 o 
  -9   3  22      730.63      787.96     45.91 o 
  -7   3  22      187.80      242.87     39.60 o 
  -5   3  22      222.79      177.21     36.35 o 
  -3   3  22        5.54      -33.00     34.81 o 
  -1   3  22      157.52      222.94     34.04 o 
 -27   1  23        2.20       39.52     74.83 o 
 -25   1  23       84.14      152.35     57.11 o 
 -23   1  23        0.90       38.53     21.19 o 
 -21   1  23      322.91      372.63     25.29 o 
 -19   1  23        0.19       -9.24     19.28 o 
 -17   1  23        0.04       -9.99     17.34 o 
 -15   1  23        7.15       10.65     17.92 o 
 -13   1  23        0.20       29.78     18.04 o 
 -11   1  23       40.01        4.73     26.08 o 
  -9   1  23      304.50      336.22     46.27 o 
  -7   1  23        0.10      -12.66     27.49 o 
  -5   1  23        9.84       -8.54     31.13 o 
  -3   1  23        0.26       -0.97     27.68 o 
  -1   1  23       24.70       79.99     36.94 o 
   1   1  23      181.73      122.84     35.89 o 
   3   1  23        8.61       76.60     41.00 o 
 -24   2  23        6.37      -15.57     31.84 o 
 -22   2  23        3.95       62.23     33.03 o 
 -20   2  23       98.77      155.60     29.76 o 
 -18   2  23       41.14       80.58     32.66 o 
 -16   2  23        2.14       -9.16     26.92 o 
 -14   2  23        9.42      -32.57     32.57 o 
 -12   2  23       24.63        2.36     26.68 o 
 -10   2  23       56.00       28.19     32.34 o 
  -8   2  23      107.53       71.78     33.10 o 
  -6   2  23       49.36       30.08     34.06 o 
  -4   2  23       37.64        5.70     30.52 o 
  -2   2  23       13.44        4.23     36.66 o 
   0   2  23       20.57      104.91     36.87 o 
 -21   3  23       19.30      -24.84     24.84 o 
 -17   3  23        3.25      -30.40     30.40 o 
 -15   3  23       25.32       29.78     28.43 o 
 -13   3  23      224.98      240.92     33.44 o 
 -11   3  23        2.23       40.02     29.00 o 
  -9   3  23       49.60       74.81     33.65 o 
  -7   3  23       70.26      123.71     35.46 o 
  -5   3  23       60.04        1.33     36.39 o 
  -3   3  23       30.26      -27.98     29.20 o 
 -26   0  24      258.12      303.05     38.36 o 
 -24   0  24        2.17       26.60     33.30 o 
 -22   0  24      132.68      168.55     29.44 o 
 -20   0  24      212.35      206.89     35.63 o 
 -18   0  24     4074.52     4231.85     75.69 o 
 -16   0  24        2.99      -25.63     25.63 o 
 -14   0  24     1376.67     1266.56     45.83 o 
 -12   0  24      205.81      239.20     32.64 o 
 -10   0  24       11.36      -29.96     29.96 o 
  -8   0  24      872.77      846.75     40.11 o 
  -6   0  24      160.82      209.00     29.53 o 
  -4   0  24       92.97        6.35     32.29 o 
  -2   0  24      104.12      114.00     33.49 o 
   0   0  24        1.27       43.59     27.81 o 
   2   0  24      115.77       60.98     27.17 o 
 -25   1  24       73.10       55.97     22.71 o 
 -23   1  24      413.73      446.64     82.92 o 
 -21   1  24       27.41      -14.57     28.56 o 
 -19   1  24       45.72        7.03     20.53 o 
 -17   1  24     1091.63     1125.99     31.90 o 
 -15   1  24       56.79       77.77     20.12 o 
 -13   1  24      445.85      419.43     33.19 o 
 -11   1  24       19.34        4.97     30.00 o 
  -9   1  24        0.41       29.43     28.01 o 
  -7   1  24       38.66       39.24     32.22 o 
  -5   1  24      227.60      293.76     36.13 o 
  -3   1  24        1.46       27.82     31.01 o 
  -1   1  24      607.53      765.39     49.69 o 
   1   1  24      220.42      140.01     40.88 o 
 -24   2  24       31.96      159.79     35.85 o 
 -22   2  24       54.42       61.16     31.66 o 
 -20   2  24      101.38       90.93     29.70 o 
 -18   2  24       47.24       48.44     32.09 o 
 -16   2  24      167.18      143.68     31.67 o 
 -14   2  24       37.65       -1.51     31.16 o 
 -12   2  24      622.70      664.28     44.29 o 
 -10   2  24       24.90        1.94     35.28 o 
  -8   2  24      495.86      442.61     38.69 o 
  -6   2  24      299.17      212.63     38.72 o 
  -4   2  24      120.13       86.72     36.20 o 
  -2   2  24      107.25      142.36     38.33 o 
   0   2  24       22.70       -7.51     37.07 o 
 -19   3  24      109.56      126.81     32.24 o 
 -17   3  24        1.63      -15.71     32.00 o 
 -15   3  24      121.00      254.48     37.43 o 
 -13   3  24        0.44      118.80     36.48 o 
 -11   3  24       21.86       85.13     35.64 o 
  -9   3  24      157.44      245.26     34.69 o 
  -7   3  24       11.52      -29.61     29.61 o 
  -5   3  24       86.59       19.37     27.57 o 
 -25   1  25        1.29      -21.16     21.16 o 
 -23   1  25       17.69      -16.05     18.90 o 
 -21   1  25       66.32       78.14     27.35 o 
 -19   1  25       78.46       80.47     19.59 o 
 -17   1  25       66.44      107.11     21.13 o 
 -15   1  25       17.80       15.24     38.29 o 
 -13   1  25        0.23       -2.06     29.69 o 
 -11   1  25       50.66       18.18     26.81 o 
  -9   1  25        1.20       23.46     27.32 o 
  -7   1  25        1.97       57.23     33.45 o 
  -5   1  25        0.05       75.24     34.89 o 
  -3   1  25       66.69       73.70     38.03 o 
 -20   2  25       12.50      -29.41     29.41 o 
 -16   2  25      120.95      101.84     33.64 o 
 -14   2  25       60.52       98.38     33.20 o 
 -12   2  25      101.20      103.37     36.68 o 
 -10   2  25        6.71      -19.97     36.24 o 
  -8   2  25        0.03        6.03     33.31 o 
  -6   2  25        8.51      -30.28     30.28 o 
  -4   2  25       13.59      -28.82     36.73 o 
  -2   2  25       20.56      136.19     35.38 o 
 -17   3  25       93.77      236.47     36.67 o 
 -15   3  25       18.60      140.14     32.20 o 
 -13   3  25       32.60       67.01     30.85 o 
 -11   3  25        4.15       87.18     38.34 o 
  -9   3  25       70.95      104.31     32.75 o 
 -24   0  26       11.98      -33.57     33.57 o 
 -22   0  26      109.25      161.53     34.09 o 
 -20   0  26       17.97       42.37     34.48 o 
 -18   0  26      477.52      500.61     38.97 o 
 -16   0  26       51.52       61.60     30.50 o 
 -14   0  26        3.66        1.07     26.48 o 
 -12   0  26      270.28      224.45     34.04 o 
 -10   0  26       34.89      -31.32     31.32 o 
  -8   0  26      732.79      754.99     42.54 o 
  -6   0  26       32.73       55.23     29.08 o 
  -4   0  26      131.71      205.29     32.17 o 
  -2   0  26       60.83       91.50     35.86 o 
 -25   1  26      136.91       98.07     42.44 o 
 -23   1  26       53.49      126.12     22.97 o 
 -21   1  26        0.16       37.69     20.87 o 
 -19   1  26       63.36       81.37     39.46 o 
 -17   1  26      217.73      304.48     36.46 o 
 -15   1  26      383.84      381.08     34.96 o 
 -13   1  26       25.23      -26.73     26.73 o 
 -11   1  26      285.13      254.77     32.47 o 
  -9   1  26       37.02       82.60     34.14 o 
  -7   1  26        0.05       34.91     28.19 o 
  -5   1  26      245.15      302.36     37.22 o 
  -3   1  26       12.24      -39.10     39.10 o 
 -22   2  26      148.61      113.03     29.87 o 
 -20   2  26      100.33       81.14     31.24 o 
 -18   2  26       48.02       24.26     29.21 o 
 -16   2  26      358.84      428.47     38.61 o 
 -14   2  26       19.03      -11.27     30.27 o 
 -12   2  26      379.30      369.98     38.98 o 
 -10   2  26       18.77      -10.53     34.87 o 
  -8   2  26      630.01      540.88     46.97 o 
  -6   2  26       35.80        2.18     35.91 o 
 -23   1  27        0.85       89.09     33.42 o 
 -21   1  27       11.99      105.59     31.38 o 
 -19   1  27       22.09       64.23     34.50 o 
 -17   1  27      305.25      329.61     40.07 o 
 -15   1  27       12.67       19.84     33.14 o 
 -13   1  27       34.82       12.70     31.10 o 
 -11   1  27        0.05      -25.35     27.74 o 
  -9   1  27       40.06       47.52     37.80 o 
  -7   1  27       13.19      123.58     38.10 o 
  -5   1  27        6.49       60.55     33.80 o 
 -20   2  27        4.35       22.91     29.22 o 
 -18   2  27       19.28       55.98     31.38 o 
 -16   2  27      103.73      200.30     37.31 o 
 -14   2  27       44.12      113.24     38.03 o 
 -12   2  27        8.26      -29.84     29.84 o 
 -10   2  27        9.97      -23.16     32.36 o 
  -8   2  27        2.79      -21.25     34.19 o 
 -22   0  28       23.52       63.41     34.31 o 
 -20   0  28       71.81       64.48     34.84 o 
 -18   0  28      155.42      132.09     35.23 o 
 -16   0  28      211.37      196.11     33.26 o 
 -14   0  28       57.45      -14.35     29.20 o 
 -12   0  28      176.87      106.74     32.43 o 
 -10   0  28      136.23       41.61     30.81 o 
  -8   0  28       43.91      162.33     34.92 o 
  -6   0  28        5.36      197.77     36.82 o 
 -21   1  28      171.53      147.97     31.54 o 
 -19   1  28      498.34      523.61     38.17 o 
 -17   1  28      353.74      257.95     33.78 o 
 -15   1  28      294.01      318.09     39.24 o 
 -13   1  28        8.38       -5.07     34.67 o 
 -11   1  28       67.07       31.07     28.95 o 
  -9   1  28       87.96      224.62     33.46 o 
  -7   1  28       21.28       51.15     30.44 o 
 -16   2  28      169.75      311.11     35.72 o 
 -14   2  28       27.26      117.37     38.22 o 
 -19   1  29       91.43       31.56     35.44 o 
 -17   1  29       33.19       -1.55     33.57 o 
 -15   1  29       20.58      -29.82     29.82 o 
 -11   1  29        3.90      -17.85     34.65 o 
                                                 
